# Supplementary material for: An integrated analysis of QTL mapping and RNA sequencing provides further insights and promising candidates for pod number variation in rapeseed (Brassica napus L.)
Source: BMC Genomics. 2017 Jan 11;18:71. doi: 10.1186/s12864-016-3402-y (PMC5225578; doi:10.1186/s12864-016-3402-y)
Supplement: Additional file 1: Table S1. — ANOVA analysis of pod number in four experiments. PNm/PNb/PNw was the abbreviation of pod number from the main inflorescence, branch inflorescence and whole plant (XLS 28 kb) [file 12864_2016_3402_MOESM1_ESM.xls]

## Sheet: Table S1
Table S1 ANOVA analysis of pod number in four experiments.PNm/PNb/PNw was the abbreviation of pod number from the main inflorescence, branch inflorescence and whole plant
Trait	Source	DF	SS	MS	F value	P value	б2	h2
PNb	Genotype	179	1.58222e+06	8839.23	5.09	<.0001	454.327	0.616788
	Environment	3	297935	99311.8	57.16	<.0001	177.638
	Genotype×Environment	508	1.72075e+06	3387.3	1.95	<.0001	549.954
	Error	608	1.05636e+06	1737.44			1737.44
PNm	Genotype	179	77862.4	434.985	7.4	<.0001	24.3041	0.67048
	Environment	3	113214	37738	642.04	<.0001	69.6198
	Genotype×Environment	508	72814.8	143.336	2.44	<.0001	28.1859
	Error	613	36031.3	58.7786			58.7786
PNw	Genotype	179	1.88173e+06	10512.5	5.31	<.0001	544.871	0.62197
	Environment	3	349951	116650	58.87	<.0001	208.66
	Genotype×Environment	508	2.01881e+06	3974.03	2.01	<.0001	664.15
	Error	608	1.2048e+06	1981.58			1981.58
