# Supplementary material for: An integrated analysis of QTL mapping and RNA sequencing provides further insights and promising candidates for pod number variation in rapeseed (Brassica napus L.)
Source: BMC Genomics. 2017 Jan 11;18:71. doi: 10.1186/s12864-016-3402-y (PMC5225578; doi:10.1186/s12864-016-3402-y)
Supplement: Additional file 2: Table S2. — A. List of all detected QTLs at both significant and suggestive level for pod number. B. List of identified QTLs after deleting non-reproducible suggestive QTLs for pod number. C. Details of identified QTLs for pod number in the BnaZNRIL population in rapeseed. (XLSX 21 kb) [file 12864_2016_3402_MOESM2_ESM.xlsx]

## Sheet: Table S2A
Table S2A List of identified QTLs after deleting non-reproducible suggestive QTLs for pod number in BnaZNRIL population
Identified QTL	Trait_name	Experiments	Linkage_groups	Position	Interval	Additive_effect	LOD_value	R^2	Level	Genomic region(Mb)
qPN01	pod number	W13RILb	A01	74.9	61.9-85.8	-16.2883	4.27	0.093	significant	4.4-8.7
qPN02	pod number	W14RILb	A01	98.4	87.2-103.9	-13.7873	4.93	0.099	significant	8.7-15.7
qPN03	pod number	W13RILm	A02	4.2	1.9-5.3	-4.0718	6.53	0.112	significant	0.1-0.4
Delete	pod number	W13RILm	A02	17.8	13.8-20.5	-2.8741	3.17	0.068	suggestive	/
qPN04	pod number	Z13RILm	A03	142.7	130.5-155.5	-3.6246	3.9	0.105	significant	15.5-20.8
qPN05	pod number	W13RILm	A04	41.9	37-51.3	-3.3482	6.04	0.102	significant	11.5-13.3
qPN06	pod number	W14RILm	A06	133.3	129.4-137.2	-3.9501	6.89	0.119	significant	23.0-23.7
qPN07	pod number	Z13RILm	C04	128.5	119.2-129.6	-3.344	4.16	0.087	significant	36.7-45.7
qPN08	pod number	W13RILm	C06	20.2	20.1-20.3	2.523	3.53	0.058	significant	29.3-31.3
Delete	pod number	W14RILb	C08	47.3	29.8-50.4	10.7293	3.04	0.059	suggestive	/

## Sheet: Table S2B
Table S2B List of identified QTLs after deleting non-reproducible suggestive QTLs for pod number in BnaZNF2 population
Identified_QTL	Trait_name	Experiments	Linkage_group	Position	Interval	Additive_effect	Dominant effect	LOD_value	R^2	Level	Genomic region(Mb)
qPN01	Pod number	W10F2:3m	A01	104.1	94.3-104.5	-4.3135	2.2426	3.02107	0.125884	Significant	15.3-16.4
qPN02	Pod number	X11F2:3m	A01	104.7	104.2-105.8	-5.4785	2.7875	2.95021	0.124818	Significant	16.4-18.3
Delelte	Pod number	W11F2:3b	A03	33.5	31.9-39.3	-7.7462	7.5209	2.77012	0.028305	Suggestive	/
qPN03	Pod number	W11F2:3w	A03	61.5	57.5-61.9	-9.6459	7.9037	3.60978	0.029621	Significant	11.4-13.5
qPN04	Pod number	W11F2:3m	A03	81.6	64.6-98	-1.731	-6.229	3.83247	0.033528	Significant	14.2-15.4
qPN05	Pod number	W09F2m	A05	10.8	4-13.8	-4.6658	9.1713	3.37886	0.125555	Significant	6.0-8.0
qPN06	Pod number	W10F2:3m	A06	86.3	82.8-92.6	-7.4	-2.7	9.89904	0.239	Significant	22.0-23.1
qPN07	Pod number	W11F2:3m	A06	86.3	82.8-92.4	-6.7	-2.5	6.87795	0.204856	Significant	22.0-23.1
qPN08	Pod number	X11F2:3m	A06	86.3	82.6-93.0	-3.9574	-1.482	7.69312	0.240094	Significant	22.0-23.1
qPN09	Pod number	X11F2:4m	A06	86.3	82.6-92.5	-6.0893	-3.277	7.97554	0.226133	Significant	22.0-23.1
qPN10	Pod number	X11F2:3w	A09	44	34.5-46.4	4.0184	-7.5525	2.59463	0.02031	Suggestive	17.6-23.2
qPN11	Pod number	X11F2:3b	A09	44	37.8-46.1	4.0914	-6.8423	2.72073	0.02565	Suggestive	19.8-24.0
qPN12	Pod number	W11F2:3m	C02	5.1	3.2-17.4	-2.3448	3.0237	3.96659	0.178191	Significant	1.3-2.5
qPN13	Pod number	X11F2:3m	C02	9.8	5.5-21.5	-6.2491	3.1877	4.57971	0.19	Significant	1.5-2.5
qPN14	Pod number	W10F2:3m	C02	9.8	5.8-18.2	-6.8152	2.5148	4.36863	0.186031	Significant	1.9-2.5
Delelte	Pod number	W09F2m	C02	107.6	100.4-113.6	-0.831	7.5059	2.93417	0.02	Suggestive	/
Delelte	Pod number	W11F2:3b	C03	11.4	5.9-12.6	-2.558	-8.4901	2.74038	0.021	Suggestive	/
Delelte	Pod number	X11F2:3w	C03	128.4	112-132.2	-6.3388	-8.7783	2.58355	0.0196273	Suggestive	/
qPN15	Pod number	W10F2:3m	C06	51.2	49.1-53.0	5.7773	-6.1968	4.22038	0.118105	Significant	17.9-18.8
qPN16	Pod number	W11F2:3m	C06	51.2	49.4-53.0	8.8011	-8.7534	4.6	0.182246	Significant	17.9-18.8

## Sheet: Table S2C
Table S2C Integration of identified QTLs for pod number in BnaZNF2 and BnaZNRIL population.
Consensus	Identified	Experiments	Linkage	Peak	Confidence	Genomic	Additive	Dominant	LOD	R^2
QTL	QTL	code	group	position	interval	region(Mb)	effect	effect	value
qPN.A01-2	qPN01	W13RILb	A01	74.9	61.9-85.8	4.4-8.7	-16.2883	/	4.27	0.093
qPN.A01-3	qPN02	W14RILb	A01	98.4	87.2-103.9	8.7-15.7	-13.7873	/	4.93	0.099
	qPN01	W10F2:3m	A01	104.1	94.3-104.5	15.3-16.4	-4.3	2.2	3.02107	0.125884
	qPN02	X11F2:3m	A01	104.7	104.2-105.8	16.4-18.3	-5.5	2.8	2.95021	0.124818
qPN.A01-1		W10F2:3m/X11F2:3m	A01	104.4	94.3-105.8	15.3-18.3	-4.9	2.5	3	0.125
qPN.A02-1	qPN03	W13RILm	A02	4.2	1.9-5.3	0.1-0.4	-4.0718	/	6.53	0.112
qPN.A03-1	qPN03	W11F2:3w	A03	61.5	57.5-61.9	11.4-13.5	-9.6459	7.9037	3.60978	0.029621
qPN.A03-2	qPN04	W11F2:3m	A03	81.6	64.6-98	14.2-15.4	-1.731	-6.229	3.83247	0.033528
qPN.A03-3	qPN04	Z13RILm	A03	142.7	130.5-155.5	15.5-20.8	-3.6246	/	3.9	0.105
qPN.A04-1	qPN05	W13RILm	A04	41.9	37-51.3	11.5-13.3	-3.3482	/	6.04	0.102
qPN.A05-1	qPN05	W09F2m	A05	10.8	4-13.8	6.0-8.0	-4.6658	9.1713	3.37886	0.125555
	qPN06	W14RILm	A06	133.3	129.4-137.2	23.0-23.7	-3.9501	/	6.89	0.119
	qPN06	W10F2:3m	A06	86.3	82.8-92.6	22.0-23.1	-7.4	-2.7	9.89904	0.239
	qPN07	W11F2:3m	A06	86.3	82.8-92.4	22.0-23.1	-6.7	-2.5	6.87795	0.204856
	qPN08	X11F2:3m	A06	86.3	82.6-93.0	22.0-23.1	-3.9574	-1.482	7.69312	0.240094
	qPN09	X11F2:4m	A06	86.3	82.6-92.5	22.0-23.1	-6.0893	-3.277	7.97554	0.226133
cqPN.A06-1		W14RILm/W10F2:3m/W11F2:3m/X11F2:3m/X11F2:4m	A06	/	/	22.0-23.7	-5.61936	-2.49	7.86713	0.205817
	qPN10	X11F2:3w	A09	44	34.5-46.4	17.6-23.2	4.0184	-7.5525	2.59463	0.02031
	qPN11	X11F2:3b	A09	44	37.8-46.1	19.8-24.0	4.0914	-6.8423	2.72073	0.02565
qPN.A09-1		X11F2:3w/X11F2:3b	A09	44	42.5-54.4	17.6-24.0	4.05	-7.2	2.7	0.023
	qPN12	W11F2:3m	C02	5.1	3.2-17.4	1.3-2.5	-2.3448	3.0237	3.96659	0.178191
	qPN13	X11F2:3m	C02	9.8	5.5-21.5	1.5-2.5	-6.2491	3.1877	4.57971	0.19
	qPN14	W10F2:3m	C02	9.8	5.8-18.2	1.9-2.5	-6.8152	2.5148	4.36863	0.186031
qPN.C02-1		W11F2:3m/X11F2:3m/W10F2:3m	C02	8.2	3.2-21.5	1.3-2.5	-5.14	2.91	4.3	0.185
qPN.C04-1	qPN07	Z13RILm	C04	128.5	119.2-129.6	36.7-45.7	-3.344	/	4.16	0.087
	qPN15	W10F2:3m	C06	51.2	49.1-53.0	17.9-18.8	5.7773	-6.1968	4.22038	0.118105
	qPN16	W11F2:3m	C06	51.2	49.4-53.0	17.9-18.8	8.8011	-8.7534	4.6	0.182246
qPN.C06-1		W10F2:3m/X11F2:3m	C06	51.2	49.1-53.0	17.9-18.8	7.29	-7.48	4.4	0.15
qPN.C06-2	qPN08	W13RILm	C06	20.2	20.1-20.3	29.3-31.3	2.523	/	3.53	0.058
