# Supplementary material for: An integrated analysis of QTL mapping and RNA sequencing provides further insights and promising candidates for pod number variation in rapeseed (Brassica napus L.)
Source: BMC Genomics. 2017 Jan 11;18:71. doi: 10.1186/s12864-016-3402-y (PMC5225578; doi:10.1186/s12864-016-3402-y)
Supplement: Additional file 3: Table S3. — List of QTLs identified in the our and other studies for pod number in rapeseed. (XLSX 21 kb) [file 12864_2016_3402_MOESM3_ESM.xlsx]

## Sheet: Table S3
Table S3 List of QTLs identified in the our and other studies for pod number in rapeseed
Linkage	Referecne			Trait	QTL name	Marker interval	Genomic	LOD	R2	Additive	Repeat
group		Left	Right	name			region (Mb)	value		effect	number
A01	Shi et al. 2009	1.6	2	PNw	qPN.A1-1	CB10097 / niab096	1.6-2.0	5	7.7	-23.6	1
A01	Shi et al. 2009	2.2	2.9	PNw	qPN.A1-2	pW145 / S15M04-2-330	2.2-2.9	5.5	8.6	-24.8	1
A01	Shi et al. 2009	3	5.5	PNw	qPN.A1-3	sR11990a / RA2G09	3.0-5.5	4.4	7	-22.3	1
A01	Current study-BnaZNRIL	4.4	8.7	PNb	qPN.A01-2	Bn-A01-p4785261/Bn-A01-p10105499	4.4-8.7	4.3	9.3	-16.3	1
A01	Shi et al. 2009	5.9	6.8	PNw	qPN.A1-4	CB10095 / CNU235	5.9-6.8	2.7-7.9	4.7-12.2	-	2
A01	Current study-BnaZNRIL	8.7	15.7	PNb	qPN.A01-3	Bn-A01-p10105499/Bn-A01-p18200921	8.7-15.7	4.9	9.9	13.8	1
A01	Current study-BnaZNF2	15.3	18.3	PN	qPN.A01-1	BrSF0706 / TFZIP23	15.3-18.3	2.98564	12.5351	-4.896	2
A01	Ding et al. 2012	22.2	24.5	PNw	PNLP-A1	MR38 / niab056	22.2-24.5	/	13.7	+	2
A02	Shi et al. 2009	0.1	/	PNw	qPN.A2-1	HUA133 / P10M8-130	0.1-/	2.9-3.8	4.6-6	-	2
A02	Current study-BnaZNRIL	0.1	0.4	PNm	qPN.A02-1	Bn-A02-p2788144/Bn-A02-p2851231	0.1-0.4	6.53	11.2	-4.0718	1
A02	Ding et al. 2012	2.4	4.5	PNw	PNLP-A2	B070J05 / Na14H11	2.4-4.5	/	10.4	-	1
A02	Wang et al. 2010	/	/	PNw	qSNP2	ME6EM4b / ME14EM5b	/-/	2.45	35.64	171.89	1	Major QTL
A03	Shi et al. 2009	1.3	2.7	PNw	qPN.A3-1	FLC3 / pw189	1.3-2.7	2.4-3.8	3.4-6.2	±	2
A03	Ding et al. 2012	5.1	6.1	PNw	PNLP-A3	BoGMS0230 / BnGMS257	5.1-6.1	/	9.2	-	1
A03	Shi et al. 2013	5.1	7.4	PNw	qPN-LP2-A3b	MR123 / BRMS043	5.1-7.4	4.5	8.6	+	1
A03	Radoev et al. 2008	10.8	13.2	PNw	Sil/dm2_N3	E32M51_283E / MR12	10.8-13.2	10.7	12	2.88	1
A03	Current study-BnaZNF2	11.4	13.5	PN	qPN.A03-1	BrSF0295 / CNU098	11.4-13.5	3.60978	2.9621	-9.6459	1
A03	Shi et al. 2009	14	15.2	PNw	qPN.A3-2	SA29 / CNU276	14.0-15.2	3.4	6.4	25.1	1
A03	Current study-BnaZNF2	14.2	15.4	PN	qPN.A03-2	FITO285 / BoSF2828	14.2-15.4	3.83247	3.3528	-1.731	1
A03	Current study-BnaZNRIL	15.5	20.8	PNm	qPN.A03-3	Bn-A03-p16378233/Bn-A03-p22002284	15.5-20.8	3.9	10.5	-3.6246	1
A03	Shi et al. 2013	16.1	20.4	PNw	qPN-LP1-A3/qPN-LP2-A3c/qPN-OP1-A3a	CNU002 / CNU370	16.1-20.4	3.56667	7.26667	+	3
A03	Shi et al. 2013	18.7	20.8	PNw	qPN-OP1-A3b	B072K21-4 / CNU371	18.7-20.8	3.8	8	+	1
A03	Shi et al. 2013	23.7	27.3	PNw	qPN-OP2-A3	HBr033 / BnSQD1-A3	23.7-27.3	3.7	7.8	+	1
A03	Shi et al. 2013	43.5	45	PNw	qPN-LP2-A3a	pw189 / HBr061	43.5-45.0	3.4	6.6	+	1
A04	Shi et al. 2013	4.3	8.7	PNw	qPN-LP3-A4	BnLPR2-A4 / znS13M26-220	4.3-8.7	3.5	7.5	+	1
A04	Current study-BnaZNRIL	11.5	13.3	PNm	qPN.A04-1	Bn-A04-p10393460/Bn-A04-p12288635	11.5-13.3	6.04	10.2	-3.3482	1
A05	Shi et al. 2009	0	0.8	PNw	qPN.A5-1	sNRD03 / P01M22-200	0.0-0.8	4.1	4.4	12.9	1
A05	Ding et al. 2012	3.3	4	PNw	PNNP-A5	BnPHT1 / BoGMS1565c	3.3-4.0	/	8.9	-	1
A05	Shi et al. 2009	3.6	4.6	PNw	qPN.A5-2	E1HM31-130 / CNU344	3.6-4.6	4.5	8	38.3	1
A05	Current study-BnaZNF2	6	8	PN	qPN.A05-1	BrSF0712 / BoSF2141	6.0-8.0	3.37886	12.5555	-4.6658	1
A05	Shi et al. 2009	10.4	11.2	PNw	qPN.A5-3	sR9222 / Na10B08	10.4-11.2	4.6	6.7	35.3	1
A05	Shi et al. 2009	12.5	13.2	PNw	qPN.A5-4	CNU206 / pW161-2b	12.5-13.2	3.7	6.2	33	1
A05	Shi et al. 2009	19.1	20.1	PNw	qPN.A5-5	Na10E02 / CNU268	19.1-20.1	3.3	4.9	18.3	1
A05	Shi et al. 2013			PNw	qPN-OP1-A5	BnPHT1-A5 / sN12353b	3.2-4.4	3.4	6.6	+	1
A06	Shi et al. 2009	7.3	11.1	PNw	qPN.A6-1	IGF1075d / niab37	7.3-11.1	3.2-3.4	3.5-5	±	2
A06	Ding et al. 2012	8.5	12.5	PNw	PNLP-A6	H001J23 / BnGMS531	8.5-12.5	/	13.3	-	1
A06	Current study-BnaZNRIL/BnaZNF2	22	23.7	PNm	cqPN.A06-1	BrSF47-234/Bn-A06-p24814906	22.0-23.7	7.9	20.6	-5.6	5	Major QTL
A07	Radoev et al. 2008	10.5	13.5	PNw	Sil/dm2_N7	CB10439 / MR153b	10.5-13.5	7.3	8.8	2.64	1
A07	Shi et al. 2009	11	12.9	PNw	qPN.A7-1	E1HM34-220 / 35RXTRAP10-4	11.0-12.9	2.6-3.3	4.6-6.2	±	2
A07	Yi et al. 2006	/	14.5	PNw	NPP1-LG4	M9E12750 / Ra2A01	/-14.5	4.25	17.42	19.95	1
A07	Shi et al. 2009	14.1	14.4	PNw	qPN.A7-2	niab063 / sR7223	14.1-14.4	2.5-2.7	4.9-5.4	±	2
A07	Shi et al. 2009	20.1	21.3	PNw	qPN.A7-3	IGF3309b / P2M8-110	20.1-21.3	2.9	5.6	-17.7	1
A07	Shi et al. 2009	21.1	22	PNw	qPN.A7-4	WRI1-2 / CNU168	21.1-22.0	3.5-6.9	6.5-13.7	-	2
A07	Shi et al. 2009	23.3	23.8	PNw	qPN.A7-5	FTin1-a / IGF1226a	23.3-23.8	2.8-3.8	5.2-8	-	2
A08	Wang et al. 2010	/	15.4	PNw	qSNP8	ME17EM8c / Na12B05a	/-15.4	2.65	12.96	−8.18	1
A08	Ding et al. 2012	/	/	PNw	PNLP-A8	em15me1b / em8me2	/-/	/	11.5	-	1
A08	Radoev et al. 2008	/	/	PNw	Sil/dm2_LG10	E34M47_185R / E45M60_234E	/-/	7.7	4.4	1.75	1
A09	Ding et al. 2012	3	4.2	PNw	PNNP-A9b	HBr304 / MR13	3.0-4.2	/	10.7	+	1
A09	Ding et al. 2012	3.3	4.8	PNw	PNNP-A9a	HBr303 / BnPAP11	3.3-4.8	/	18.4	+	1
A09	Shi et al. 2009	20.9	21.8	PNw	qPN.A9-1	FTin1-b / E8HM40-510	20.9-21.8	4.2	5.8	-24.8	1
A09	Current study-BnaZNF2	22.8	24.2	PN	qPN.A09-1	BrSF0998 / BrSF6-104	22.8-24.2	2.65768	2.298	4.0549	2
A09	Shi et al. 2009	29.8	30	PNw	qPN.A9-2	niab131 / CNU008	29.8-30	3.1	4.7	17.9	1
A09	Shi et al. 2013	31.2	32.5	PNw	qPN-LP2-A9	H091P21-4 / pW123aH	31.2-32.5	4.9	9.5	+	1
A09	Shi et al. 2013	32.5	32.8	PNw	qPN-LP1-A9	HBr075 / H091P21-4	32.5-32.8	4.2	9.1	+	1
A09	Radoev et al. 2008	32.7	33	PNw	Sil/dm2_N9	CB10533a / MR230	32.7-33.0	6.4	1.9	-1.15	1
A10	Shi et al. 2009	16.2	17.7	PNw	qPN.A10-2	E5HM31-490 / IGF5108e	16.2-17.7	2.6-7.7	5.9-12.2	±	3
C01	Ding et al. 2012	6.3	8.3	PNw	PNNP-C1	CB10369 / BoGMS0806	6.3-8.3	/	9.2	-	1
C01	Wang et al. 2010	/	11.1	PNw	qSNP11a	Me9EM10c / Ol12F11a	/-11.1	2.76	28.71	159.25	1	Major QTL
C01	Wang et al. 2010	21.9	/	PNw	qSNP11b	Na12C08 / ME16EM2a	21.9-/	2.58	34.02	141.05	1	Major QTL
C01	Radoev et al. 2008	25	18.5	PNw	Sil/dm2_N11	MD60a / Ol10E12	25.0-18.5	4.7	2.9	1.4	1
C01	Shi et al. 2009	/	/	PNw	qPN.C1-1	E1HM34-150 / P13M6-90	/-/	4.3	8.1	33.5	1
C02	Current study-BnaZNF2	1.3	2.5	PN	qPN.C02-1	BoSF1539 / CNU461	1.3-2.5	4.30498	13.4741	-5.13637	3
C02	Radoev et al. 2008	/	4.5	PNw	Sil/dm2_N12b	E35M62_117E / Na12E04b	/-4.5	14.3	15	3.22	1
C02	Shi et al. 2009	9.2	11.2	PNw	qPN.C2-2	sR6293b / CB10530b	9.2-11.2	3.4-4.7	6.4-8.5	+	2
C02	Radoev et al. 2008	41.8	45.4	PNw	Sil/dm2_N12a	CB10022a / MR104	41.8-45.4	7.7	6.1	-1.79	1
C02	Shi et al. 2009	/	/	PNw	qPN.C2-1	S13-50 / P04M21-490	/-/	4.9	10.3	15.8	1
C02	Shi et al. 2009	/	/	PNw	qPN.C2-3	Na12C12 / 21FXTRAP10-1	/-/	4	9.3	-22.4	1
C03	Ding et al. 2012	2.2	3.3	PNw	PNNP-C3	niab115 / BoGMS1288	2.2-3.3	/	9.5	-	1
C03	Shi et al. 2013	3.9	6.7	PNw	qPN-LP3-C3a	BRMS106 / pX141aE	3.9-6.7	3.4	7.4	-	1
C03	Shi et al. 2009	/	6	PNw	qPN.C3-1	STS01 / pX141bE	/-6.0	3.7	4.3	-19.2	1
C03	Shi et al. 2013	14.1	20	PNw	qPN-LP3-C3b	HG-FLC-C3b / HBr056	14.1-20.0	5.5	12.3	+	1
C03	Shi et al. 2009	21.4	23.7	PNw	qPN.C3-2	Ol11G11b / pW143	21.4-23.7	2.4-3.3	4.9-6.1	+	2
C03	Shi et al. 2009	24.1	28.8	PNw	qPN.C3-3	IGF3165b / CNU099	24.1-28.8	7	12	28.3	1
C03	Shi et al. 2009	30.3	/	PNw	qPN.C3-4	IGF1141f / E7HM31-450	30.3-/	5.7	9.3	25.1	1
C04	Current study-BnaZNRIL	36.7	45.7	PNm	qPN.C04-1	Bn-scaff_15798_1-p81345/Bn-scaff_16888_1-p1554563	36.7-45.7	4.16	8.7	-3.344	1
C05	Shi et al. 2009	0.4	1	PNw	qPN.C5-1	P10M10-330 / CB10124	0.4-1.0	2.9-2.9	4.4-4.8	+	2
C05	Shi et al. 2009	/	24.4	PNw	qPN.A10-1	Na10D11 / P11M10-140	/-24.4	3.1-3.9	6.5-6.9	+	2
C06	Current study-BnaZNF2	17.9	18.8	PN	qPN.C06-1	BoSF1254 / BoSF2507	17.9-18.8	4.41019	15.0175	7.2892	2
C06	Ding et al. 2012	18.1	18.9	PNw	PNNP-C6	BnGMS118 / MR133.1	18.1-18.9	/	13.2	-	2
C06	Shi et al. 2009	28.6	30.8	PNw	qPN.C6-1	PA28 / rFT2-a	28.6-30.8	2.9	5.8	-11.9	1
C06	Current study-BnaZNRIL	29.3	31.3	PNm	qPN.C06-2	Bn-scaff_23957_1-p658269/Bn-scaff_23957_1-p484997	29.3-31.3	3.53	5.8	2.523	1
C06	Radoev et al. 2008	33.7	36.3	PNw	Sil/dm2_N16	CB10211b / CB10632	33.7-36.3	6.6	5.7	1.98	1
C08	Ding et al. 2012	27.7	28.5	PNw	PNNP-C8	BnGMS319 / HBr150	27.7-28.5	/	8.1	+	1
C08	Ding et al. 2012	29	30.4	PNw	PNLP-C8	CNU296 / HBr123	29-30.4	/	9	+	1
C09	Ding et al. 2012	2.3	/	PNw	PNLP-C9	BoGMS0989 / e3m9a	2.3-/	/	12	+	1
C09	Shi et al. 2009	28	/	PNw	qPN.C9-1	SA30 / S15M04-2-92	28.0-/	7.5	11.6	28.9	1
C09	Shi et al. 2009	/	33.5	PNw	qPN.C9-2	E2HM34-260 / Na12G04	/-33.5	5.9	9.4	31.2	1
C09	Shi et al. 2009	39.4	41.7	PNw	qPN.C9-3	Na10D07b / S05M05-130	39.4-41.7	3.0-3.0	5.4-5.5	+	2
C09	Shi et al. 2013	41.7	43.6	PNw	qPN-OP3-C9	HR-Sp1-170 / pw155a	41.7-43.6	4.3	10	-	1
