# Supplementary material for: An integrated analysis of QTL mapping and RNA sequencing provides further insights and promising candidates for pod number variation in rapeseed (Brassica napus L.)
Source: BMC Genomics. 2017 Jan 11;18:71. doi: 10.1186/s12864-016-3402-y (PMC5225578; doi:10.1186/s12864-016-3402-y)
Supplement: Additional file 4: Table S4. — The differentially expressed genes (DEGs) between Zhongshuang11 and No.73290 samples using false discovery rate (FDR) < 0.05 and fold change > 2 as the significant cutoff. RPKM: reads per kilobase per million reads. (XLSX 1029 kb) [file 12864_2016_3402_MOESM4_ESM.xlsx]

## Sheet: Table S4
Table S4 The differentially expressed genes (DEGs) between Zhongshuang11 and No.73290 samples using false discovery rate (FDR) < 0.05 and fold change > 2 as the significanct cutoff. RPKM: reads per kilobase per million reads
Repeseed gene ID	Zhongshuang11_Expression	No.73290_Expression	Zhongshuang11_RPKM	No.73290_RPKM	log2_Ratio (No.73290/Zhongshuang11)	Up-Down Regulation	P-value	FDR
BnaA01g00050D	17297	7556	115.184	50.8601	-1.17933	Down	0	0
BnaA01g00060D	179	73	1.49025	0.614321	-1.2785	Down	2.3584e-11	1.0736e-10
BnaA01g00360D	1924	531	13.8972	3.87687	-1.84183	Down	3.0671e-181	1.26913e-179
BnaA01g00390D	1163	541	6.37766	2.99877	-1.08865	Down	5.49294e-51	7.10083e-50
BnaA01g00500D	570	244	3.80383	1.64589	-1.20858	Down	3.00738e-30	2.61206e-29
BnaA01g00510D	63	22	0.408793	0.144295	-1.50235	Down	8.2318e-06	2.5416e-05
BnaA01g00730D	1291	602	9.83212	4.63428	-1.08516	Down	4.04218e-56	5.62187e-55
BnaA01g00790D	125	60	0.759124	0.368315	-1.0434	Down	2.11594e-06	6.90125e-06
BnaA01g00930D	2375	904	22.1732	8.53097	-1.37804	Down	2.61476e-147	8.5897e-146
BnaA01g01010D	360	22	3.17761	0.196284	-4.01693	Down	2.16216e-79	3.99134e-78
BnaA01g01080D	72	11	0.840249	0.129758	-2.695	Down	3.13962e-12	1.49562e-11
BnaA01g01220D	93	13	2.34569	0.331434	-2.82322	Down	3.9885e-16	2.25238e-15
BnaA01g01230D	130	57	3.27893	1.45321	-1.17398	Down	1.0396e-07	3.76556e-07
BnaA01g01320D	110	39	0.651582	0.23351	-1.48046	Down	4.99906e-09	1.98176e-08
BnaA01g01400D	379	133	1.98442	0.703898	-1.49528	Down	5.461e-28	4.47393e-27
BnaA01g01780D	55	14	0.667597	0.171769	-1.95851	Down	5.40386e-07	1.84963e-06
BnaA01g02060D	414	196	3.23706	1.54907	-1.06328	Down	1.56505e-18	9.68307e-18
BnaA01g02430D	125	60	1.54729	0.75072	-1.0434	Down	2.11594e-06	6.90095e-06
BnaA01g03080D	793	371	0.837616	0.396105	-1.08041	Down	6.76134e-35	6.52146e-34
BnaA01g03210D	424	95	5.67518	1.28529	-2.14257	Down	4.68256e-50	5.94836e-49
BnaA01g03220D	45	13	0.47176	0.137758	-1.77592	Down	2.29516e-05	6.78854e-05
BnaA01g03450D	280	129	3.76927	1.75531	-1.10256	Down	1.03019e-13	5.2639e-13
BnaA01g03650D	30	0	0.226091	0.001	-7.82076	Down	1.09954e-09	4.54768e-09
BnaA01g03810D	1242	534	7.55244	3.28225	-1.20226	Down	2.15908e-63	3.30226e-62
BnaA01g03820D	239	32	1.75331	0.237288	-2.88537	Down	4.24756e-40	4.54795e-39
BnaA01g04410D	19	2	0.278117	0.0295916	-3.23243	Down	0.000133503	0.000363344
BnaA01g05360D	25	0	0.410805	0.001	-8.68231	Down	3.42554e-08	1.28384e-07
BnaA01g05570D	147	31	1.72193	0.36705	-2.22998	Down	3.27242e-19	2.07259e-18
BnaA01g05730D	630	305	6.77108	3.31346	-1.03105	Down	4.06078e-26	3.16518e-25
BnaA01g05780D	524	239	7.89178	3.63836	-1.11706	Down	7.89144e-25	5.94558e-24
BnaA01g06050D	3720	500	17.4171	2.36629	-2.87981	Down	0	0
BnaA01g06080D	112	20	0.444531	0.0802378	-2.46993	Down	1.00343e-16	5.81525e-16
BnaA01g06140D	132	5	3.0356	0.116227	-4.70697	Down	4.587e-33	4.25038e-32
BnaA01g06150D	217	39	2.37303	0.431096	-2.46065	Down	6.24768e-31	5.51993e-30
BnaA01g06380D	2630	816	9.99462	3.13448	-1.67293	Down	3.25174e-216	1.62749e-214
BnaA01g06410D	278	93	2.5349	0.857164	-1.56429	Down	2.84236e-22	1.98808e-21
BnaA01g06420D	9991	4890	49.4166	24.4477	-1.0153	Down	0	0
BnaA01g06430D	118	52	0.455437	0.202868	-1.16671	Down	4.62036e-07	1.59021e-06
BnaA01g06440D	34554	14475	316.305	133.934	-1.23979	Down	0	0
BnaA01g06480D	73	0	3.00414	0.001	-11.5527	Down	1.57378e-22	1.10934e-21
BnaA01g06550D	47	0	0.374355	0.001	-8.54826	Down	9.18848e-15	4.91951e-14
BnaA01g06660D	367	177	4.50717	2.19723	-1.03653	Down	5.51472e-16	3.09827e-15
BnaA01g07050D	1815	550	14.3469	4.39449	-1.70697	Down	4.10758e-154	1.41599e-152
BnaA01g07070D	21	0	0.206539	0.001	-7.69027	Down	5.3647e-07	1.83682e-06
BnaA01g07290D	651	247	9.7731	3.74812	-1.38265	Down	6.93302e-42	7.66857e-41
BnaA01g07610D	2579	295	5.32882	0.616122	-3.11253	Down	0	0
BnaA01g07620D	68	9	0.324367	0.0433945	-2.90204	Down	1.90722e-12	9.18389e-12
BnaA01g07750D	3516	330	9.88016	0.937333	-3.3979	Down	0	0
BnaA01g07800D	438	0	4.85775	0.001	-12.2461	Down	1.4792e-131	4.36633e-130
BnaA01g08050D	235	112	2.74589	1.32281	-1.05367	Down	5.21644e-11	2.3318e-10
BnaA01g08210D	1398	571	24.8902	10.2759	-1.27631	Down	6.00088e-78	1.09317e-76
BnaA01g08260D	391	165	4.95097	2.11184	-1.22921	Down	8.8662e-22	6.11223e-21
BnaA01g08420D	38	9	0.591286	0.141554	-2.06251	Down	1.79219e-05	5.35249e-05
BnaA01g08510D	3378	1332	46.0684	18.3617	-1.32708	Down	4.42328e-197	1.96921e-195
BnaA01g08540D	777	331	4.93262	2.12398	-1.21559	Down	5.48062e-41	5.96402e-40
BnaA01g08550D	652	114	10.3864	1.83563	-2.50034	Down	2.3281e-91	4.85642e-90
BnaA01g08560D	2878	46	15.0438	0.243047	-5.95179	Down	0	0
BnaA01g08620D	3419	849	21.7785	5.4664	-1.99424	Down	0	0
BnaA01g08630D	5972	634	43.2027	4.63602	-3.22016	Down	0	0
BnaA01g09280D	37	1	0.322342	0.00880604	-5.19396	Down	1.77456e-10	7.696e-10
BnaA01g09290D	3390	413	20.6677	2.54512	-3.02158	Down	0	0
BnaA01g10170D	40	3	0.306877	0.0232644	-3.72147	Down	1.98502e-09	8.07341e-09
BnaA01g10300D	33	8	0.653231	0.160069	-2.0289	Down	7.9258e-05	0.000221346
BnaA01g10310D	2845	298	10.9447	1.15878	-3.23955	Down	0	0
BnaA01g10330D	364	92	7.9242	2.02445	-1.96874	Down	6.83246e-39	7.15783e-38
BnaA01g10340D	486	177	4.43152	1.63138	-1.44171	Down	1.19945e-33	1.12608e-32
BnaA01g10370D	1318	203	14.1009	2.19529	-2.6833	Down	7.7385e-198	3.46828e-196
BnaA01g10480D	928	117	5.01279	0.638826	-2.97212	Down	1.34287e-155	4.68874e-154
BnaA01g10520D	5617	155	67.0522	1.87027	-5.16396	Down	0	0
BnaA01g10690D	165	39	0.787066	0.188043	-2.06542	Down	1.48181e-19	9.50574e-19
BnaA01g10890D	41	10	0.521265	0.128511	-2.02013	Down	1.0787e-05	3.29722e-05
BnaA01g11180D	25	3	0.188864	0.0229085	-3.0434	Down	1.72537e-05	5.1628e-05
BnaA01g11250D	365	151	1.59512	0.667023	-1.25785	Down	3.97582e-21	2.68483e-20
BnaA01g11850D	23	4	0.139589	0.0245384	-2.50807	Down	0.000200688	0.000535307
BnaA01g12510D	876	264	9.44749	2.87793	-1.7149	Down	7.96702e-76	1.42306e-74
BnaA01g12520D	457	172	1.50718	0.57338	-1.39429	Down	2.95224e-30	2.56599e-29
BnaA01g12680D	116	42	0.853649	0.312417	-1.45017	Down	3.33904e-09	1.33764e-08
BnaA01g12790D	53	19	0.272935	0.0989012	-1.4645	Down	6.1344e-05	0.000173498
BnaA01g12860D	392	192	4.11876	2.03914	-1.01425	Down	1.98016e-16	1.13307e-15
BnaA01g13180D	35	5	0.182747	0.0263887	-2.79186	Down	9.2711e-07	3.11285e-06
BnaA01g13460D	1514	205	9.483	1.29789	-2.86917	Down	9.64972e-244	5.41766e-242
BnaA01g14140D	296	142	1.17038	0.567527	-1.04421	Down	2.55234e-13	1.28261e-12
BnaA01g14320D	1001	438	12.5396	5.54611	-1.17694	Down	8.7499e-50	1.10692e-48
BnaA01g14560D	27	3	0.280238	0.0314738	-3.15443	Down	5.32094e-06	1.67531e-05
BnaA01g15470D	33	9	0.964585	0.265909	-1.85897	Down	0.000195138	0.000521168
BnaA01g16000D	203	1	4.70297	0.0234175	-7.64984	Down	2.37662e-59	3.44457e-58
BnaA01g16080D	1278	622	7.3656	3.62353	-1.02341	Down	1.16392e-50	1.49356e-49
BnaA01g16090D	60	26	0.627611	0.274902	-1.19095	Down	0.0002715	0.000711937
BnaA01g16450D	4486	1697	40.8652	15.6257	-1.38695	Down	3.78766e-279	2.45555e-277
BnaA01g16530D	10349	3262	92.5666	29.492	-1.65017	Down	0	0
BnaA01g16560D	2856	1108	17.7113	6.9454	-1.35054	Down	1.93104e-171	7.50343e-170
BnaA01g16590D	92	36	1.84448	0.729546	-1.33814	Down	7.41064e-07	2.51026e-06
BnaA01g16700D	195	74	0.969604	0.371926	-1.38238	Down	1.28377e-13	6.53273e-13
BnaA01g16840D	4950	601	42.7668	5.24857	-3.0265	Down	0	0
BnaA01g16850D	915	385	8.28691	3.5245	-1.23342	Down	4.90626e-49	6.14208e-48
BnaA01g16860D	4497	1682	78.868	29.8173	-1.40329	Down	8.2389e-285	5.48684e-283
BnaA01g17010D	385	171	3.81052	1.71074	-1.15537	Down	1.31852e-19	8.47236e-19
BnaA01g17400D	375	156	4.42028	1.85869	-1.24985	Down	1.83034e-21	1.24994e-20
BnaA01g17620D	545	179	6.99537	2.32237	-1.5908	Down	3.91196e-43	4.43951e-42
BnaA01g17780D	164	26	2.13127	0.341533	-2.64162	Down	1.34426e-25	1.03351e-24
BnaA01g17880D	15	1	0.25636	0.0172752	-3.89139	Down	0.000297806	0.000776972
BnaA01g18270D	260	107	1.3478	0.560662	-1.2654	Down	1.29595e-15	7.1726e-15
BnaA01g18450D	561	32	1.81258	0.104508	-4.11636	Down	5.23676e-125	1.45998e-123
BnaA01g18460D	775	314	7.41249	3.03569	-1.28794	Down	1.34451e-44	1.56382e-43
BnaA01g18530D	70	26	0.39854	0.149628	-1.41335	Down	6.98036e-06	2.17011e-05
BnaA01g18650D	80	36	0.510627	0.232264	-1.13651	Down	4.95306e-05	0.000141489
BnaA01g18740D	4197	1994	44.9538	21.5882	-1.0582	Down	3.77888e-171	1.46216e-169
BnaA01g18940D	1407	399	9.90365	2.83883	-1.80267	Down	3.05682e-129	8.84511e-128
BnaA01g19100D	2586	1192	24.3613	11.3505	-1.10184	Down	2.73542e-113	6.8244e-112
BnaA01g19110D	56	20	0.756022	0.272924	-1.46993	Down	3.5842e-05	0.000103945
BnaA01g19130D	104	22	0.673436	0.143996	-2.22551	Down	5.72626e-14	2.96286e-13
BnaA01g19160D	542	168	4.7439	1.48631	-1.67434	Down	4.76756e-46	5.68965e-45
BnaA01g19210D	890	419	6.12669	2.91551	-1.07136	Down	1.8748e-38	1.9496e-37
BnaA01g21270D	96	14	0.455613	0.0671611	-2.76211	Down	2.94474e-16	1.6752e-15
BnaA01g21460D	89	40	0.365296	0.165951	-1.13831	Down	1.80462e-05	5.3883e-05
BnaA01g21580D	589	26	3.51556	0.156862	-4.48619	Down	7.7445e-139	2.40411e-137
BnaA01g21820D	49	19	0.339554	0.133086	-1.35129	Down	0.000290042	0.000757984
BnaA01g21850D	190	29	0.751889	0.116001	-2.69638	Down	4.6506e-30	4.02118e-29
BnaA01g21960D	326	124	1.12497	0.432523	-1.37904	Down	1.07243e-21	7.37725e-21
BnaA01g21990D	341	167	2.81401	1.393	-1.01443	Down	1.7256e-14	9.13414e-14
BnaA01g22100D	15	1	0.156033	0.0105145	-3.89139	Down	0.000297806	0.000776751
BnaA01g22130D	3476	1162	53.4665	18.0664	-1.56532	Down	3.21682e-259	1.91606e-257
BnaA01g22280D	18	2	0.172161	0.0193356	-3.15443	Down	0.00024259	0.000639905
BnaA01g22300D	36	5	0.355184	0.0498638	-2.8325	Down	5.2699e-07	1.8058e-06
BnaA01g22570D	262	94	2.8354	1.02826	-1.46334	Down	3.003e-19	1.90475e-18
BnaA01g22580D	378	117	5.3414	1.67114	-1.67638	Down	1.15051e-32	1.05792e-31
BnaA01g22650D	230	0	3.76621	0.001	-11.8789	Down	1.99726e-69	3.30352e-68
BnaA01g22940D	235	1	1.98644	0.00854424	-7.86102	Down	7.58828e-69	1.2414e-67
BnaA01g23090D	482	200	1.52221	0.638445	-1.25354	Down	2.94398e-27	2.37028e-26
BnaA01g23130D	51	13	0.291426	0.0750873	-1.95649	Down	1.4445e-06	4.77785e-06
BnaA01g23230D	37	4	0.294705	0.0322041	-3.19396	Down	6.7894e-08	2.49184e-07
BnaA01g23310D	434	194	4.99035	2.2548	-1.14614	Down	1.2035e-21	8.26569e-21
BnaA01g23580D	35	0	0.555664	0.001	-9.11807	Down	3.52932e-11	1.59387e-10
BnaA01g23770D	165	21	1.01519	0.130601	-2.95851	Down	7.90232e-29	6.62121e-28
BnaA01g23780D	42	9	1.96058	0.424661	-2.2069	Down	2.45046e-06	7.95022e-06
BnaA01g23920D	309	35	1.28514	0.147138	-3.12668	Down	1.4835e-55	2.04272e-54
BnaA01g23930D	2233	680	22.101	6.80294	-1.69988	Down	4.70234e-188	2.00226e-186
BnaA01g24090D	4171	1817	16.7246	7.36436	-1.18334	Down	2.75234e-203	1.27971e-201
BnaA01g24150D	539	33	3.98528	0.246632	-4.01425	Down	4.89542e-118	1.27467e-116
BnaA01g24280D	4369	1263	20.7561	6.06502	-1.77495	Down	0	0
BnaA01g24320D	65	9	0.609881	0.0853569	-2.83695	Down	1.04073e-11	4.83644e-11
BnaA01g24530D	1345	558	6.70911	2.81347	-1.25377	Down	4.7111e-73	8.16238e-72
BnaA01g24680D	95	28	0.955374	0.284625	-1.747	Down	9.44406e-10	3.92399e-09
BnaA01g24730D	12478	5774	109.521	51.2266	-1.09625	Down	0	0
BnaA01g24840D	1529	742	7.51901	3.68826	-1.0276	Down	1.17421e-60	1.73163e-59
BnaA01g24850D	284	7	4.50881	0.112333	-5.3269	Down	3.81474e-74	6.69318e-73
BnaA01g24870D	4743	2265	36.6578	17.6948	-1.05079	Down	5.71868e-191	2.4826e-189
BnaA01g25330D	885	415	4.00181	1.89682	-1.07707	Down	1.45228e-38	1.51322e-37
BnaA01g25400D	3418	1478	54.3565	23.7585	-1.19401	Down	2.53906e-169	9.69138e-168
BnaA01g25960D	1401	1	32.6997	0.0235923	-10.4367	Down	0	0
BnaA01g26170D	54	0	0.375311	0.001	-8.55194	Down	7.45276e-17	4.34491e-16
BnaA01g26310D	174	65	1.49506	0.56453	-1.40508	Down	1.41532e-12	6.86027e-12
BnaA01g26920D	65	30	0.97425	0.45451	-1.09998	Down	0.000373172	0.000963216
BnaA01g27130D	1195	579	9.26646	4.53826	-1.02988	Down	5.83718e-48	7.19811e-47
BnaA01g27300D	5975	1820	91.4553	28.1583	-1.6995	Down	0	0
BnaA01g27420D	4464	1879	25.4773	10.8398	-1.23288	Down	7.41012e-232	3.95726e-230
BnaA01g27550D	4215	1526	14.7294	5.39022	-1.45028	Down	1.427e-280	9.32547e-279
BnaA01g27570D	14614	3234	134.037	29.982	-2.16046	Down	0	0
BnaA01g27650D	154	63	0.949999	0.392833	-1.27401	Down	6.47942e-10	2.71884e-09
BnaA01g27690D	273	35	1.60696	0.208246	-2.94798	Down	1.45491e-46	1.74969e-45
BnaA01g27740D	103	49	0.49107	0.236139	-1.05629	Down	1.39383e-05	4.20938e-05
BnaA01g27750D	120	46	0.707689	0.27421	-1.36783	Down	8.61228e-09	3.36322e-08
BnaA01g27780D	21	0	0.842044	0.001	-9.71775	Down	5.3647e-07	1.83657e-06
BnaA01g27810D	988	27	5.86349	0.161968	-5.17798	Down	5.03336e-251	2.90371e-249
BnaA01g27860D	41	5	0.165745	0.0204311	-3.02013	Down	3.00028e-08	1.12902e-07
BnaA01g27910D	37	3	0.336398	0.0275701	-3.60899	Down	1.26495e-08	4.88877e-08
BnaA01g28130D	121	43	0.863358	0.310127	-1.4771	Down	9.08816e-10	3.7804e-09
BnaA01g28800D	87	33	0.302558	0.116003	-1.38305	Down	8.0024e-07	2.7016e-06
BnaA01g28810D	2468	472	22.7472	4.39734	-2.37099	Down	0	0
BnaA01g28900D	8293	2109	84.8543	21.8124	-1.95984	Down	0	0
BnaA01g28930D	36	1	0.354067	0.00994141	-5.15443	Down	3.44194e-10	1.46874e-09
BnaA01g29010D	825	388	6.21251	2.95332	-1.07284	Down	7.6164e-36	7.49808e-35
BnaA01g29030D	18	0	0.169909	0.001	-7.40862	Down	4.22334e-06	1.34061e-05
BnaA01g29730D	51	9	2.1555	0.384491	-2.487	Down	2.27386e-08	8.63017e-08
BnaA01g29740D	216	37	3.9974	0.692134	-2.52994	Down	9.5795e-32	8.60781e-31
BnaA01g30290D	49	19	1.14367	0.448254	-1.35129	Down	0.000290042	0.00075793
BnaA01g31330D	556	241	17.9272	7.85453	-1.19056	Down	6.87748e-29	5.77307e-28
BnaA01g31630D	118	15	2.79588	0.359246	-2.96026	Down	5.0064e-21	3.36929e-20
BnaA01g31970D	46	7	1.04759	0.161138	-2.70071	Down	2.84382e-08	1.07163e-07
BnaA01g32100D	1970	685	11.7958	4.14589	-1.50852	Down	4.5489e-140	1.42477e-138
BnaA01g32120D	1120	375	5.47899	1.8543	-1.56304	Down	1.18543e-84	2.31847e-83
BnaA01g32130D	1682	599	4.13353	1.48795	-1.47405	Down	6.82484e-116	1.74422e-114
BnaA01g32250D	176	66	0.731018	0.277092	-1.39954	Down	1.22891e-12	5.97331e-12
BnaA01g32290D	1941	416	10.4486	2.26356	-2.20665	Down	3.9034e-231	2.0785e-229
BnaA01g32340D	3155	1413	33.987	15.3858	-1.14338	Down	3.93314e-146	1.28059e-144
BnaA01g32350D	204	79	2.10571	0.824251	-1.35315	Down	8.98248e-14	4.59996e-13
BnaA01g32470D	379	171	3.40294	1.55194	-1.13271	Down	9.0551e-19	5.64485e-18
BnaA01g32660D	35629	17305	528.119	259.277	-1.02637	Down	0	0
BnaA01g32720D	2037	216	32.0146	3.43143	-3.22185	Down	0	0
BnaA01g32730D	86	8	1.40824	0.132413	-3.41077	Down	1.03011e-17	6.19865e-17
BnaA01g32760D	123	46	0.672934	0.254384	-1.40346	Down	2.79864e-09	1.12688e-08
BnaA01g33040D	159	7	1.12593	0.0501047	-4.49003	Down	1.60496e-38	1.67065e-37
BnaA01g33050D	340	162	1.20565	0.580659	-1.05404	Down	2.72526e-15	1.48845e-14
BnaA01g33570D	163	48	2.6691	0.79448	-1.74827	Down	9.2395e-16	5.14715e-15
BnaA01g33930D	30	0	0.146835	0.001	-7.19806	Down	1.09954e-09	4.54819e-09
BnaA01g34490D	7359	1933	40.7843	10.8286	-1.91317	Down	0	0
BnaA01g34590D	384	91	6.95557	1.66613	-2.06167	Down	2.20772e-43	2.51596e-42
BnaA01g34600D	203	55	2.5809	0.70681	-1.86848	Down	5.73076e-21	3.84972e-20
BnaA01g34720D	9136	3969	47.4383	20.8314	-1.18729	Down	0	0
BnaA01g36190D	218	5	5.15226	0.119447	-5.43076	Down	1.07306e-57	1.52009e-56
BnaA01g36400D	66	12	0.211353	0.0388427	-2.44394	Down	2.75584e-10	1.18223e-09
BnaA01g36450D	712	0	21.5501	0.001	-14.3954	Down	2.1143e-213	1.03697e-211
BnaA01g36520D	415	7	2.91238	0.049655	-5.87412	Down	3.83998e-112	9.51212e-111
BnaA01g36980D	1459	529	5.03289	1.84452	-1.44814	Down	3.43958e-98	7.64012e-97
BnaA01g37100D	148	51	0.735514	0.256191	-1.52153	Down	4.24338e-12	2.00799e-11
BnaA02g00030D	983	213	1.19674	0.262114	-2.19084	Down	5.90982e-117	1.52472e-115
BnaA02g00100D	161	26	1.05124	0.171598	-2.61498	Down	6.8287e-25	5.15124e-24
BnaA02g00110D	2247	1012	13.6726	6.22433	-1.13529	Down	1.80419e-103	4.17973e-102
BnaA02g00270D	452	78	9.0814	1.58407	-2.51928	Down	2.11928e-64	3.28802e-63
BnaA02g00280D	62	11	1.53491	0.275264	-2.47927	Down	7.04312e-10	2.94896e-09
BnaA02g00360D	48	0	0.624651	0.001	-9.28691	Down	4.61892e-15	2.50276e-14
BnaA02g00370D	4937	86	49.7026	0.875142	-5.82766	Down	0	0
BnaA02g00390D	315	55	3.46492	0.611519	-2.50235	Down	4.90018e-45	5.7423e-44
BnaA02g00400D	734	275	3.66328	1.3873	-1.40085	Down	6.44938e-48	7.94903e-47
BnaA02g00430D	39	9	0.233373	0.0544368	-2.09998	Down	1.09644e-05	3.34754e-05
BnaA02g00470D	8524	2184	80.3807	20.8174	-1.94906	Down	0	0
BnaA02g00550D	1393	502	11.618	4.23202	-1.45694	Down	1.13743e-94	2.44934e-93
BnaA02g00660D	551	117	3.25356	0.698326	-2.22005	Down	2.0736e-67	3.335e-66
BnaA02g00730D	134	5	1.64567	0.0620687	-4.72867	Down	1.24618e-33	1.16876e-32
BnaA02g00740D	27251	10009	259.584	96.372	-1.42952	Down	0	0
BnaA02g01020D	24	0	0.330671	0.001	-8.36925	Down	6.81448e-08	2.50029e-07
BnaA02g01040D	168	76	1.08561	0.496413	-1.12889	Down	4.48298e-09	1.78199e-08
BnaA02g01320D	1065	413	8.13734	3.18969	-1.35114	Down	3.77338e-65	5.91313e-64
BnaA02g02230D	47	9	0.225571	0.0436608	-2.36917	Down	1.87713e-07	6.65684e-07
BnaA02g02760D	141	19	1.20489	0.164115	-2.87613	Down	3.52918e-24	2.60962e-23
BnaA02g03010D	971	374	2.2374	0.871084	-1.36094	Down	3.37358e-60	4.95217e-59
BnaA02g03040D	13506	4976	44.2163	16.4665	-1.42505	Down	0	0
BnaA02g03140D	675	331	4.66375	2.31166	-1.01256	Down	4.24076e-27	3.40314e-26
BnaA02g03260D	287	97	1.84316	0.629677	-1.5495	Down	1.19299e-22	8.43687e-22
BnaA02g03430D	65	28	0.668729	0.291179	-1.19952	Down	0.00013705	0.000372485
BnaA02g03510D	41	10	0.273999	0.0675506	-2.02013	Down	1.0787e-05	3.29709e-05
BnaA02g03560D	409	161	2.28562	0.909434	-1.32954	Down	1.88579e-25	1.44575e-24
BnaA02g03570D	672	251	4.85017	1.83116	-1.40528	Down	3.2393e-44	3.7404e-43
BnaA02g03740D	13	0	0.103195	0.001	-6.68922	Down	0.000131576	0.000358418
BnaA02g04170D	128	19	0.621955	0.0933185	-2.73658	Down	4.99644e-21	3.3629e-20
BnaA02g04180D	651	26	6.27124	0.253169	-4.63058	Down	2.96374e-156	1.04026e-154
BnaA02g04230D	1768	3	8.09207	0.0138792	-9.18744	Down	0	0
BnaA02g04480D	19	2	0.235811	0.0250902	-3.23243	Down	0.000133503	0.000363331
BnaA02g04570D	626	203	3.3335	1.09266	-1.60919	Down	4.31788e-50	5.4889e-49
BnaA02g04580D	348	26	2.7789	0.209861	-3.72701	Down	1.36002e-72	2.34197e-71
BnaA02g04610D	37	10	0.288581	0.0788371	-1.87203	Down	7.19006e-05	0.000201806
BnaA02g04620D	77	29	0.684161	0.260454	-1.39331	Down	3.073e-06	9.88513e-06
BnaA02g04750D	61	9	0.464947	0.0693395	-2.74532	Down	9.75748e-11	4.29853e-10
BnaA02g04780D	4520	336	16.7364	1.25756	-3.73429	Down	0	0
BnaA02g04890D	668	325	1.23599	0.607835	-1.02391	Down	2.66042e-27	2.14386e-26
BnaA02g04980D	330	18	4.838	0.26674	-4.1809	Down	5.81652e-75	1.03165e-73
BnaA02g05010D	55	23	0.736167	0.311176	-1.2423	Down	0.000316458	0.000823262
BnaA02g05210D	359	11	1.07858	0.0334054	-5.01291	Down	1.09922e-90	2.28258e-89
BnaA02g05400D	130	37	1.94539	0.559668	-1.79742	Down	2.65692e-13	1.33425e-12
BnaA02g05410D	5036	841	29.4586	4.97265	-2.5666	Down	0	0
BnaA02g05500D	25	5	0.479692	0.0969745	-2.30643	Down	0.000215518	0.000572635
BnaA02g05810D	171	55	2.53069	0.822753	-1.621	Down	6.05494e-15	3.26614e-14
BnaA02g06440D	54	19	0.274618	0.0976683	-1.49146	Down	4.11346e-05	0.000118558
BnaA02g06780D	735	168	14.5492	3.36145	-2.11379	Down	4.33922e-84	8.44386e-83
BnaA02g06890D	13	0	0.265743	0.001	-8.05389	Down	0.000131576	0.000358618
BnaA02g07020D	9761	4259	94.5153	41.685	-1.18102	Down	0	0
BnaA02g07370D	490	2	5.90946	0.0243807	-7.92114	Down	1.30694e-142	4.15022e-141
BnaA02g07480D	819	334	4.19688	1.73003	-1.27852	Down	1.6137e-46	1.93843e-45
BnaA02g07770D	18	0	0.119188	0.001	-6.8971	Down	4.22334e-06	1.34096e-05
BnaA02g08140D	627	163	1.83901	0.483247	-1.9281	Down	4.94824e-64	7.6512e-63
BnaA02g08190D	171	78	1.66093	0.765797	-1.11695	Down	4.42998e-09	1.76149e-08
BnaA02g09180D	1313	587	6.50453	2.93937	-1.14594	Down	4.01294e-62	6.03943e-61
BnaA02g09360D	141	3	1.11361	0.0239498	-5.53909	Down	4.79876e-38	4.95647e-37
BnaA02g09540D	1623	759	19.0115	8.98681	-1.081	Down	1.15165e-69	1.91132e-68
BnaA02g10360D	325	148	5.86424	2.69932	-1.11935	Down	4.96282e-16	2.79206e-15
BnaA02g10830D	714	285	3.87019	1.56151	-1.30947	Down	2.99834e-42	3.33759e-41
BnaA02g11660D	198	2	3.06566	0.0313007	-6.61386	Down	3.62916e-56	5.05415e-55
BnaA02g12890D	48	0	0.418174	0.001	-8.70796	Down	4.61892e-15	2.50239e-14
BnaA02g12930D	22	2	0.442015	0.0406171	-3.44394	Down	2.17626e-05	6.45092e-05
BnaA02g13090D	1523	468	23.8166	7.3976	-1.68684	Down	1.67838e-127	4.77362e-126
BnaA02g13670D	53	16	0.451669	0.137825	-1.71242	Down	7.20142e-06	2.2359e-05
BnaA02g13720D	741	348	7.21228	3.42372	-1.07489	Down	1.84789e-32	1.68944e-31
BnaA02g13750D	646	199	7.85139	2.44474	-1.68327	Down	5.863e-55	8.0174e-54
BnaA02g14210D	400	191	2.04752	0.988251	-1.05093	Down	1.2016e-17	7.21285e-17
BnaA02g15070D	889	374	17.3777	7.3897	-1.23365	Down	1.05046e-47	1.28865e-46
BnaA02g15930D	369	172	1.33574	0.629346	-1.08572	Down	3.31818e-17	1.95924e-16
BnaA02g16760D	56	0	0.628511	0.001	-9.2958	Down	1.88325e-17	1.12274e-16
BnaA02g17160D	141	27	2.36668	0.458087	-2.36917	Down	8.86754e-20	5.72707e-19
BnaA02g17740D	422	48	1.20681	0.138749	-3.12064	Down	3.75288e-75	6.66761e-74
BnaA02g17770D	172	4	3.36216	0.0790342	-5.41077	Down	1.04423e-45	1.23793e-44
BnaA02g17790D	15	0	0.26505	0.001	-8.05012	Down	3.32482e-05	9.67327e-05
BnaA02g17800D	20	2	0.536159	0.0541949	-3.30643	Down	7.31836e-05	0.000205249
BnaA02g18060D	1031	258	11.2878	2.85519	-1.98311	Down	4.83554e-108	1.15868e-106
BnaA02g18180D	1973	860	28.9706	12.7642	-1.18249	Down	4.39936e-97	9.68692e-96
BnaA02g18290D	103	3	0.743977	0.0219032	-5.08604	Down	4.32562e-27	3.46934e-26
BnaA02g18710D	114	44	0.832402	0.324747	-1.35796	Down	2.43e-08	9.20991e-08
BnaA02g18940D	215	99	1.57355	0.732392	-1.10334	Down	7.1475e-11	3.17065e-10
BnaA02g18950D	69	29	0.534168	0.22693	-1.23505	Down	5.7717e-05	0.000163637
BnaA02g19930D	71	32	1.13876	0.518789	-1.13425	Down	0.000136696	0.000371565
BnaA02g20860D	32	2	0.339264	0.021433	-3.9845	Down	4.3388e-08	1.61448e-07
BnaA02g21510D	37	9	0.577642	0.142025	-2.02403	Down	2.91674e-05	8.54363e-05
BnaA02g21600D	1573	134	11.3357	0.97609	-3.53772	Down	0	0
BnaA02g21640D	1380	593	8.07247	3.50628	-1.20307	Down	2.61814e-70	4.37488e-69
BnaA02g21680D	10005	4442	95.8884	43.0321	-1.15594	Down	0	0
BnaA02g21730D	172	34	1.20526	0.240821	-2.32331	Down	2.70412e-23	1.94807e-22
BnaA02g21750D	67029	25601	473.94	182.971	-1.37309	Down	0	0
BnaA02g22050D	12	0	0.341192	0.001	-8.41444	Down	0.000261746	0.000687762
BnaA02g22500D	573	218	3.18881	1.2263	-1.37871	Down	6.4905e-37	6.55785e-36
BnaA02g22560D	332	111	5.35238	1.80882	-1.56513	Down	2.56344e-26	2.0094e-25
BnaA02g23620D	274	115	1.56666	0.664638	-1.23705	Down	7.4016e-16	4.13491e-15
BnaA02g23660D	397	140	4.93373	1.75864	-1.48822	Down	4.75056e-29	4.00236e-28
BnaA02g23770D	40	11	0.466805	0.129758	-1.847	Down	4.22776e-05	0.000121699
BnaA02g23810D	738	89	0.629843	0.0767769	-3.03625	Down	9.35208e-127	2.64656e-125
BnaA02g23960D	61	11	0.590051	0.107552	-2.45581	Down	1.19662e-09	4.93584e-09
BnaA02g23970D	22	1	0.764523	0.0351263	-4.44394	Down	3.35428e-06	1.07583e-05
BnaA02g24020D	6140	2871	14.1063	6.6672	-1.08119	Down	3.02566e-258	1.79201e-256
BnaA02g24590D	244	102	0.444284	0.187731	-1.24282	Down	2.24442e-14	1.18131e-13
BnaA02g24610D	99	8	1.19549	0.0976484	-3.61386	Down	3.8555e-21	2.60406e-20
BnaA02g24670D	492	183	6.77875	2.54859	-1.41132	Down	5.0822e-33	4.7033e-32
BnaA02g24770D	1405	327	11.5335	2.7133	-2.08771	Down	1.38144e-156	4.8651e-155
BnaA02g24930D	477	122	2.27765	0.588835	-1.95161	Down	6.81462e-50	8.6388e-49
BnaA02g24990D	259	12	1.24367	0.0582442	-4.41635	Down	2.79106e-61	4.15531e-60
BnaA02g25080D	51	0	0.723936	0.001	-9.49972	Down	5.86716e-16	3.29048e-15
BnaA02g25090D	942	437	8.00596	3.75412	-1.0926	Down	7.33802e-42	8.11287e-41
BnaA02g25100D	21421	10278	137.663	66.7655	-1.04397	Down	0	0
BnaA02g25190D	26	4	0.781898	0.121591	-2.68494	Down	3.8463e-05	0.000111181
BnaA02g25360D	42	4	0.505227	0.0486364	-3.37682	Down	3.43038e-09	1.37333e-08
BnaA02g26170D	312	135	6.9867	3.05574	-1.19309	Down	6.05876e-17	3.54264e-16
BnaA02g29330D	1087	347	9.18836	2.96485	-1.63185	Down	2.17472e-87	4.38671e-86
BnaA02g29770D	93	27	0.742637	0.217933	-1.76878	Down	1.02491e-09	4.24814e-09
BnaA02g29910D	113	36	1.40245	0.451624	-1.63476	Down	1.86409e-10	8.0747e-10
BnaA02g30030D	99	48	0.724567	0.355099	-1.0289	Down	3.0686e-05	8.95946e-05
BnaA02g30700D	31	7	0.181905	0.0415189	-2.13135	Down	8.05162e-05	0.000224723
BnaA02g31160D	831	193	5.42595	1.27379	-2.09075	Down	1.53077e-93	3.25808e-92
BnaA02g31220D	159	13	1.32023	0.109109	-3.59695	Down	5.02262e-33	4.64933e-32
BnaA02g31430D	412	185	1.97532	0.896555	-1.13962	Down	1.87288e-20	1.23683e-19
BnaA02g31590D	108	45	0.717663	0.302255	-1.24754	Down	3.70588e-07	1.28549e-06
BnaA02g31700D	92	11	2.4805	0.299785	-3.04863	Down	3.86206e-17	2.2747e-16
BnaA02g31920D	151	48	2.0593	0.661682	-1.63795	Down	1.53047e-13	7.75741e-13
BnaA02g31930D	320	84	2.16162	0.573553	-1.91411	Down	3.52158e-33	3.27307e-32
BnaA02g31970D	822	395	7.76701	3.77263	-1.04179	Down	3.97772e-34	3.76966e-33
BnaA02g32230D	181	17	0.568368	0.0539591	-3.39689	Down	1.11239e-35	1.09071e-34
BnaA02g32240D	83	0	0.619547	0.001	-9.27507	Down	1.62145e-25	1.2444e-24
BnaA02g32360D	200	93	1.24193	0.583734	-1.0892	Down	4.97694e-10	2.10307e-09
BnaA02g32580D	66	12	0.255366	0.0469316	-2.44394	Down	2.75584e-10	1.18216e-09
BnaA02g32710D	28	1	0.15638	0.0056453	-4.79186	Down	6.7106e-08	2.4644e-07
BnaA02g32830D	74	0	0.542018	0.001	-9.0822	Down	7.91114e-23	5.62573e-22
BnaA02g32860D	379	130	1.9922	0.690719	-1.52819	Down	7.51662e-29	6.3038e-28
BnaA02g33650D	228	77	1.47434	0.503291	-1.55061	Down	2.53924e-18	1.55973e-17
BnaA02g34340D	96	2	1.42749	0.0300605	-5.56947	Down	2.599e-26	2.0364e-25
BnaA02g35900D	117	46	1.10552	0.439344	-1.33131	Down	2.59916e-08	9.8221e-08
BnaA02g35980D	42	3	0.554257	0.0400173	-3.79186	Down	5.73004e-10	2.41351e-09
BnaA02g36020D	1923	262	12.3583	1.70194	-2.86022	Down	4e-308	2.96255e-306
BnaA02g36200D	26	6	0.159134	0.0371198	-2.09998	Down	0.000363532	0.00093979
BnaA02g36870D	72	7	1.33247	0.130944	-3.34707	Down	8.25982e-15	4.43234e-14
BnaA02g37140D	38	6	0.377297	0.0602165	-2.64747	Down	6.47558e-07	2.20206e-06
BnaA02g37160D	15	1	0.266556	0.0179623	-3.89139	Down	0.000297806	0.000776834
BnaA03g00050D	561	237	1.73263	0.739872	-1.22762	Down	1.68996e-30	1.4785e-29
BnaA03g00210D	116	13	1.00221	0.11353	-3.14205	Down	7.53744e-22	5.20452e-21
BnaA03g00260D	6001	1857	53.3707	16.6938	-1.67673	Down	0	0
BnaA03g01350D	201	4	3.61984	0.0728146	-5.63556	Down	4.17446e-54	5.63898e-53
BnaA03g01460D	70	25	0.391648	0.141385	-1.46993	Down	3.68566e-06	1.17599e-05
BnaA03g01750D	507	178	3.92497	1.39288	-1.49461	Down	7.142e-37	7.20915e-36
BnaA03g02050D	145	35	2.0428	0.498414	-2.03513	Down	4.6433e-17	2.72849e-16
BnaA03g02060D	7077	2364	101.687	34.3345	-1.56641	Down	0	0
BnaA03g02190D	24	3	0.735904	0.0929814	-2.9845	Down	3.0909e-05	9.02026e-05
BnaA03g02320D	388	184	5.59219	2.68061	-1.06085	Down	2.0995e-17	1.24861e-16
BnaA03g02380D	644	276	19.1826	8.30988	-1.2069	Down	6.84556e-34	6.4616e-33
BnaA03g02460D	244	107	1.42909	0.633458	-1.17377	Down	2.91108e-13	1.45908e-12
BnaA03g02470D	2512	818	22.9723	7.5614	-1.60317	Down	1.82612e-194	8.01775e-193
BnaA03g02630D	9911	4492	46.777	21.4299	-1.12618	Down	0	0
BnaA03g02660D	502	92	2.82214	0.522791	-2.43249	Down	1.46848e-68	2.39487e-67
BnaA03g02730D	2053	855	15.3611	6.46643	-1.24824	Down	8.87754e-110	2.16183e-108
BnaA03g02800D	3498	1611	27.5344	12.8179	-1.10308	Down	7.95142e-153	2.72568e-151
BnaA03g02840D	14057	4110	65.4235	19.3351	-1.75858	Down	0	0
BnaA03g02890D	11237	5080	213.863	97.7267	-1.12986	Down	0	0
BnaA03g02920D	83	37	1.8281	0.823737	-1.15009	Down	2.99914e-05	8.76748e-05
BnaA03g02960D	80	29	1.72557	0.632273	-1.44845	Down	9.68128e-07	3.24656e-06
BnaA03g03260D	67	26	0.184408	0.072334	-1.35015	Down	2.17994e-05	6.46078e-05
BnaA03g03350D	363	175	1.49646	0.729226	-1.03712	Down	7.69568e-16	4.2956e-15
BnaA03g03400D	2055	988	11.1005	5.39453	-1.04106	Down	1.33202e-82	2.54609e-81
BnaA03g03420D	460	178	7.90491	3.09189	-1.35426	Down	3.40714e-29	2.88345e-28
BnaA03g03620D	7691	2331	43.603	13.358	-1.70673	Down	0	0
BnaA03g03640D	1759	201	18.9487	2.18864	-3.11399	Down	4e-307	2.94766e-305
BnaA03g04260D	157	0	1.24312	0.001	-10.2797	Down	1.2759e-47	1.56234e-46
BnaA03g04310D	856	331	4.91534	1.9212	-1.35528	Down	5.98108e-53	7.94188e-52
BnaA03g04480D	204	50	1.24859	0.309331	-2.01307	Down	4.23846e-23	3.037e-22
BnaA03g04600D	628	6	3.60391	0.034804	-6.69416	Down	3.54238e-176	1.41778e-174
BnaA03g04870D	304	140	2.44419	1.13777	-1.10315	Down	8.94396e-15	4.79174e-14
BnaA03g04900D	447	118	4.53907	1.21117	-1.90599	Down	1.87316e-45	2.21026e-44
BnaA03g05220D	615	55	7.70415	0.696429	-3.46759	Down	1.07863e-119	2.85414e-118
BnaA03g05470D	209	51	1.75403	0.432638	-2.01944	Down	1.0154e-23	7.40667e-23
BnaA03g05910D	2697	1152	6.14655	2.6538	-1.21172	Down	3.88104e-137	1.19117e-135
BnaA03g05920D	2321	1037	6.50267	2.9367	-1.14683	Down	1.56844e-108	3.77306e-107
BnaA03g05930D	8080	1652	46.827	9.67742	-2.27465	Down	0	0
BnaA03g05940D	1053	206	10.4662	2.06962	-2.33829	Down	1.9379e-135	5.86675e-134
BnaA03g05950D	10038	3121	61.0397	19.1833	-1.6699	Down	0	0
BnaA03g06300D	345	150	1.95239	0.858031	-1.18614	Down	2.0273e-18	1.24956e-17
BnaA03g06350D	37	2	0.454997	0.02486	-4.19396	Down	1.81188e-09	7.38601e-09
BnaA03g06360D	985	2	10.3148	0.0211699	-8.92848	Down	7.26446e-290	4.9503e-288
BnaA03g06470D	50	9	1.21225	0.220561	-2.45844	Down	3.87052e-08	1.44522e-07
BnaA03g06480D	223	66	1.82579	0.546205	-1.74101	Down	6.55988e-21	4.39782e-20
BnaA03g07200D	52	14	1.57898	0.4297	-1.87759	Down	2.19152e-06	7.13792e-06
BnaA03g07240D	4590	2252	23.1917	11.5015	-1.01179	Down	7.33432e-174	2.89749e-172
BnaA03g07610D	3755	182	38.0479	1.86405	-4.35131	Down	0	0
BnaA03g07890D	1164	94	18.233	1.48832	-3.61479	Down	4.47422e-233	2.40163e-231
BnaA03g07930D	923	165	8.19329	1.48049	-2.46837	Down	1.03335e-126	2.92204e-125
BnaA03g08250D	7254	2581	99.3616	35.735	-1.47535	Down	0	0
BnaA03g08510D	269	37	2.9078	0.404276	-2.84651	Down	2.47746e-44	2.86567e-43
BnaA03g08610D	28	1	0.178356	0.00643863	-4.79186	Down	6.7106e-08	2.46452e-07
BnaA03g08620D	80	15	1.16195	0.220219	-2.39954	Down	5.7448e-12	2.70277e-11
BnaA03g08660D	2054	811	4.06416	1.62202	-1.32517	Down	2.40494e-120	6.40761e-119
BnaA03g08670D	566	227	3.05737	1.23943	-1.30261	Down	1.40807e-33	1.31907e-32
BnaA03g08720D	2795	1004	21.115	7.6667	-1.46159	Down	6.67048e-189	2.85856e-187
BnaA03g08880D	222	38	2.58114	0.446587	-2.53099	Down	1.3391e-32	1.22887e-31
BnaA03g09030D	1342	356	7.20348	1.93154	-1.89894	Down	2.69166e-132	7.96451e-131
BnaA03g09050D	353	33	3.46456	0.32738	-3.40363	Down	2.7373e-68	4.44829e-67
BnaA03g09600D	74	31	0.547144	0.231684	-1.23976	Down	2.92272e-05	8.56012e-05
BnaA03g09760D	101	36	0.54905	0.197814	-1.47279	Down	2.41702e-08	9.16261e-08
BnaA03g09880D	248	96	1.3777	0.539061	-1.35374	Down	1.93814e-16	1.10998e-15
BnaA03g09890D	576	257	2.32751	1.0497	-1.1488	Down	2.61676e-28	2.16166e-27
BnaA03g09910D	5271	1348	43.8445	11.3338	-1.95176	Down	0	0
BnaA03g10330D	303	89	0.936424	0.278025	-1.75194	Down	4.31004e-28	3.54368e-27
BnaA03g10340D	1425	77	8.45696	0.461908	-4.19446	Down	0	0
BnaA03g10360D	1787	876	8.63834	4.28031	-1.01304	Down	5.44718e-69	8.9332e-68
BnaA03g10420D	16606	6334	87.6324	33.7864	-1.37502	Down	0	0
BnaA03g10470D	729	351	3.40809	1.65865	-1.03895	Down	2.5245e-30	2.19786e-29
BnaA03g10520D	65	25	0.693835	0.269741	-1.36302	Down	2.53954e-05	7.48509e-05
BnaA03g10750D	102	41	2.93572	1.19279	-1.29938	Down	3.4308e-07	1.19255e-06
BnaA03g11100D	9352	2961	75.7099	24.2299	-1.64369	Down	0	0
BnaA03g11110D	3764	1381	79.5423	29.499	-1.43106	Down	7.7503e-246	4.39162e-244
BnaA03g11120D	111	18	1.15592	0.189472	-2.60899	Down	1.47812e-17	8.84807e-17
BnaA03g11130D	33	7	0.219286	0.0470175	-2.22154	Down	2.93268e-05	8.58586e-05
BnaA03g11150D	4568	381	52.9796	4.46655	-3.5682	Down	0	0
BnaA03g11210D	55	20	0.719739	0.26455	-1.44394	Down	5.3232e-05	0.000151548
BnaA03g11300D	1400	582	4.88868	2.05424	-1.25084	Down	1.07606e-75	1.92064e-74
BnaA03g11310D	405	184	1.95878	0.899523	-1.12272	Down	1.08226e-19	6.9707e-19
BnaA03g11390D	30	4	0.1847	0.0248927	-2.89139	Down	4.0099e-06	1.27595e-05
BnaA03g11600D	75	27	0.34144	0.124246	-1.45844	Down	1.88846e-06	6.18656e-06
BnaA03g11650D	196	22	2.00986	0.228033	-3.13978	Down	6.29204e-36	6.2068e-35
BnaA03g11670D	1405	11	19.4724	0.154099	-6.98143	Down	0	0
BnaA03g11820D	2840	1101	31.8745	12.4904	-1.35158	Down	1.08748e-170	4.18789e-169
BnaA03g11870D	20	0	0.406181	0.001	-8.66598	Down	1.06721e-06	3.5656e-06
BnaA03g11880D	139	12	0.720954	0.0629128	-3.51848	Down	1.54546e-28	1.28289e-27
BnaA03g11920D	71	7	0.70495	0.0702526	-3.3269	Down	1.50146e-14	7.97478e-14
BnaA03g12140D	3137	1433	14.0027	6.46561	-1.11485	Down	1.34111e-139	4.19156e-138
BnaA03g12600D	975	199	11.421	2.35623	-2.27714	Down	1.27916e-121	3.44696e-120
BnaA03g13230D	40	3	0.275357	0.0208748	-3.72147	Down	1.98502e-09	8.07252e-09
BnaA03g13240D	1147	296	5.52183	1.44038	-1.9387	Down	1.72574e-116	4.43211e-115
BnaA03g13320D	784	339	4.10726	1.79515	-1.19407	Down	3.0812e-40	3.31119e-39
BnaA03g13340D	30	4	0.0938904	0.0126539	-2.89139	Down	4.0099e-06	1.27606e-05
BnaA03g13630D	710	272	6.97568	2.70123	-1.36872	Down	7.4008e-45	8.65883e-44
BnaA03g13690D	268	39	1.0783	0.158611	-2.76519	Down	6.90332e-43	7.78008e-42
BnaA03g13880D	789	257	10.8073	3.55827	-1.60276	Down	2.48032e-62	3.74824e-61
BnaA03g13910D	2860	569	44.4284	8.93453	-2.31402	Down	0	0
BnaA03g14150D	20274	9170	193.32	88.3834	-1.12914	Down	0	0
BnaA03g14430D	1993	628	19.7882	6.30266	-1.65061	Down	3.0321e-161	1.09681e-159
BnaA03g14440D	2375	1106	21.7406	10.2336	-1.08708	Down	5.44356e-102	1.24653e-100
BnaA03g14500D	199	0	2.81201	0.001	-11.4574	Down	3.6329e-60	5.32963e-59
BnaA03g14560D	184	1	1.87452	0.0102976	-7.50807	Down	1.02167e-53	1.37277e-52
BnaA03g14640D	33	5	0.245156	0.0375459	-2.70697	Down	2.84254e-06	9.16752e-06
BnaA03g14740D	610	82	4.64193	0.630735	-2.87962	Down	1.18824e-99	2.67174e-98
BnaA03g14870D	1487	6	17.4839	0.071309	-7.93773	Down	0	0
BnaA03g15250D	155	19	0.920462	0.114049	-3.0127	Down	1.22424e-27	9.95286e-27
BnaA03g15500D	138	1	2.76082	0.020222	-7.09303	Down	4.23716e-40	4.53748e-39
BnaA03g15590D	71	12	0.982562	0.16786	-2.54929	Down	1.92453e-11	8.80354e-11
BnaA03g15720D	730	114	4.92765	0.777833	-2.66337	Down	1.68063e-109	4.08043e-108
BnaA03g16290D	1290	346	13.2717	3.59814	-1.88303	Down	7.94416e-126	2.23005e-124
BnaA03g16360D	1171	547	6.42528	3.0338	-1.08263	Down	7.00462e-51	9.03112e-50
BnaA03g16650D	1112	418	12.0065	4.56197	-1.39609	Down	2.49906e-71	4.23575e-70
BnaA03g16830D	114	8	0.717396	0.0508872	-3.81739	Down	3.68964e-25	2.80348e-24
BnaA03g17020D	329	142	2.75128	1.20031	-1.1967	Down	7.29638e-18	4.41449e-17
BnaA03g17040D	6715	616	83.011	7.69724	-3.43089	Down	0	0
BnaA03g17160D	394	112	6.51996	1.8734	-1.7992	Down	2.41038e-37	2.45433e-36
BnaA03g17180D	111	49	1.08375	0.483581	-1.16421	Down	1.06012e-06	3.54419e-06
BnaA03g17260D	163	36	2.2725	0.507322	-2.16331	Down	2.03664e-20	1.34304e-19
BnaA03g17380D	6868	3125	38.7731	17.8326	-1.12054	Down	1e-305	7.32498e-304
BnaA03g17490D	904	402	4.30342	1.93435	-1.15363	Down	9.16492e-44	1.05148e-42
BnaA03g17800D	129	63	1.46358	0.722489	-1.01845	Down	2.32304e-06	7.55119e-06
BnaA03g17880D	221	42	1.84977	0.355337	-2.38009	Down	2.5175e-30	2.19203e-29
BnaA03g18080D	517	37	3.87452	0.280281	-3.78907	Down	1.76734e-108	4.24736e-107
BnaA03g18530D	587	267	2.39361	1.1005	-1.12102	Down	9.02992e-28	7.36322e-27
BnaA03g18760D	796	312	2.90159	1.14959	-1.33573	Down	2.6098e-48	3.23077e-47
BnaA03g19150D	112	38	1.5208	0.521557	-1.54393	Down	1.1563e-09	4.77653e-09
BnaA03g19220D	1738	627	12.7004	4.63126	-1.45539	Down	1.81749e-117	4.71062e-116
BnaA03g19340D	66	19	1.10386	0.321208	-1.78097	Down	2.51848e-07	8.83849e-07
BnaA03g19430D	27	0	0.483464	0.001	-8.91726	Down	8.65608e-09	3.37924e-08
BnaA03g19880D	805	24	5.95204	0.179368	-5.05239	Down	2.49726e-202	1.15234e-200
BnaA03g19990D	5694	2789	41.7713	20.6811	-1.0142	Down	5.05556e-216	2.52857e-214
BnaA03g20540D	558	195	1.72735	0.610162	-1.50129	Down	1.13483e-40	1.22854e-39
BnaA03g20610D	1538	752	32.0683	15.849	-1.01675	Down	5.59494e-60	8.18348e-59
BnaA03g20620D	4525	1923	55.8646	23.9973	-1.21906	Down	6.74158e-231	3.58457e-229
BnaA03g20660D	601	145	6.94464	1.69359	-2.03582	Down	6.84338e-66	1.08165e-64
BnaA03g20690D	51	1	0.307731	0.0060991	-5.65693	Down	1.57594e-14	8.35825e-14
BnaA03g20950D	1039	254	9.18823	2.27046	-2.0168	Down	2.90028e-111	7.15055e-110
BnaA03g20960D	1346	377	14.533	4.11451	-1.82055	Down	2.1808e-125	6.0985e-124
BnaA03g21090D	2689	597	33.3734	7.48943	-2.15577	Down	0	0
BnaA03g21220D	434	153	2.46497	0.87837	-1.48867	Down	1.27512e-31	1.14242e-30
BnaA03g21400D	185	75	3.45092	1.41413	-1.28707	Down	8.5555e-12	3.99258e-11
BnaA03g21560D	34	0	0.413767	0.001	-8.69268	Down	7.02092e-11	3.11619e-10
BnaA03g21570D	1035	0	7.99274	0.001	-12.9645	Down	0	0
BnaA03g21580D	17	0	0.245019	0.001	-7.93675	Down	8.40156e-06	2.59205e-05
BnaA03g21850D	301	94	1.54329	0.487162	-1.66353	Down	4.59136e-26	3.5738e-25
BnaA03g21870D	209	73	0.920658	0.325042	-1.50204	Down	3.25392e-16	1.84679e-15
BnaA03g21970D	942	453	9.18771	4.46601	-1.04072	Down	8.41914e-39	8.80748e-38
BnaA03g22020D	85	28	1.88543	0.627789	-1.58654	Down	6.63288e-08	2.43646e-07
BnaA03g22100D	501	245	2.54096	1.256	-1.01653	Down	1.20888e-20	8.03252e-20
BnaA03g22340D	14	0	0.212899	0.001	-7.73403	Down	6.61412e-05	0.000186433
BnaA03g22370D	624	224	7.14007	2.59078	-1.46255	Down	1.27307e-43	1.4567e-42
BnaA03g22400D	869	84	15.5901	1.52326	-3.3554	Down	1.30755e-163	4.80811e-162
BnaA03g22420D	179	31	4.20932	0.73686	-2.51412	Down	2.20106e-26	1.72904e-25
BnaA03g22460D	941	461	9.4329	4.67112	-1.01393	Down	3.30368e-37	3.35321e-36
BnaA03g22590D	189	89	1.03826	0.494195	-1.07101	Down	2.46942e-09	9.9799e-09
BnaA03g22740D	3196	1535	28.6686	13.9179	-1.04253	Down	1.06644e-127	3.04141e-126
BnaA03g22850D	1706	579	6.19227	2.12429	-1.54349	Down	1.15524e-125	3.23797e-124
BnaA03g22880D	23	4	0.177616	0.0312234	-2.50807	Down	0.000200688	0.000535326
BnaA03g23000D	644	115	4.21374	0.76058	-2.46993	Down	5.17018e-89	1.05715e-87
BnaA03g23020D	142	0	1.47548	0.001	-10.527	Down	3.85812e-43	4.38044e-42
BnaA03g23900D	22	0	0.249	0.001	-7.96	Down	2.69676e-07	9.44607e-07
BnaA03g24210D	110	3	0.47827	0.0131846	-5.1809	Down	4.2428e-29	3.57827e-28
BnaA03g24380D	2949	847	30.916	8.97546	-1.7843	Down	5.69564e-265	3.50648e-263
BnaA03g24410D	1110	52	8.27235	0.391718	-4.40041	Down	4.87212e-257	2.87863e-255
BnaA03g24500D	74	23	0.303199	0.0952552	-1.6704	Down	1.7468e-07	6.20907e-07
BnaA03g25300D	116	53	0.827053	0.381959	-1.11456	Down	1.44747e-06	4.78721e-06
BnaA03g25330D	47	2	0.147587	0.00634813	-4.53909	Down	2.901e-12	1.38564e-11
BnaA03g25660D	357	118	1.77984	0.594646	-1.58164	Down	1.37072e-28	1.13964e-27
BnaA03g25890D	5549	2340	55.6845	23.7356	-1.23022	Down	9.81698e-287	6.58564e-285
BnaA03g25960D	2216	826	9.14346	3.44497	-1.40825	Down	4.0533e-142	1.2838e-140
BnaA03g26280D	66	0	0.375311	0.001	-8.55194	Down	1.94031e-20	1.28055e-19
BnaA03g26540D	1628	650	3.93183	1.58679	-1.30909	Down	5.01128e-94	1.07282e-92
BnaA03g26550D	67	19	0.800823	0.229552	-1.80267	Down	1.61117e-07	5.74283e-07
BnaA03g27290D	419	159	2.9942	1.14849	-1.38243	Down	1.55218e-27	1.25868e-26
BnaA03g28140D	220	1	1.52228	0.00699418	-7.76586	Down	2.14996e-64	3.33421e-63
BnaA03g28160D	19	1	0.0715955	0.00380888	-4.23243	Down	2.32392e-05	6.8689e-05
BnaA03g28190D	157	11	0.845635	0.0598881	-3.81969	Down	3.64126e-34	3.45169e-33
BnaA03g28220D	2578	993	8.4135	3.27573	-1.36089	Down	9.58568e-157	3.38072e-155
BnaA03g28730D	1755	739	10.0285	4.26842	-1.23233	Down	2.80628e-92	5.90091e-91
BnaA03g29500D	43	1	0.259961	0.00611089	-5.41077	Down	3.29268e-12	1.56599e-11
BnaA03g29570D	5314	2533	104.092	50.1529	-1.05346	Down	1.37019e-214	6.77911e-213
BnaA03g29850D	63	5	0.52731	0.042302	-3.63986	Down	5.6542e-14	2.92681e-13
BnaA03g29900D	1323	505	8.93052	3.44566	-1.37396	Down	1.56008e-82	2.9758e-81
BnaA03g30080D	1665	823	12.0636	6.02735	-1.00106	Down	3.4601e-63	5.27892e-62
BnaA03g30250D	15	0	0.121854	0.001	-6.92901	Down	3.32482e-05	9.67365e-05
BnaA03g30400D	7523	3038	22.225	9.07201	-1.29269	Down	0	0
BnaA03g30410D	114	38	2.51088	0.846	-1.56947	Down	5.14044e-10	2.1704e-09
BnaA03g30440D	12681	5669	140.476	63.4774	-1.14601	Down	0	0
BnaA03g30540D	699	2	7.55595	0.0218528	-8.43365	Down	9.85952e-205	4.61346e-203
BnaA03g30660D	289	117	1.70008	0.695699	-1.28906	Down	1.19884e-17	7.19688e-17
BnaA03g30810D	34	2	0.169149	0.0100574	-4.07197	Down	1.22318e-08	4.72983e-08
BnaA03g31090D	1056	193	4.69806	0.867915	-2.43644	Down	1.51815e-142	4.81469e-141
BnaA03g31100D	592	131	2.09371	0.468307	-2.16053	Down	6.16058e-70	1.02476e-68
BnaA03g31150D	1991	964	13.5272	6.62033	-1.03089	Down	7.73844e-79	1.4235e-77
BnaA03g31760D	478	137	4.47155	1.29544	-1.78734	Down	1.46122e-44	1.69795e-43
BnaA03g31820D	1204	347	8.28824	2.41451	-1.77933	Down	6.43776e-109	1.55531e-107
BnaA03g32210D	2321	1085	21.041	9.94227	-1.08156	Down	6.57028e-99	1.46608e-97
BnaA03g32260D	925	366	7.26282	2.90475	-1.32211	Down	5.1938e-55	7.10892e-54
BnaA03g32540D	108	36	0.990557	0.333751	-1.56947	Down	1.4705e-09	6.03229e-09
BnaA03g33390D	795	310	6.26306	2.46857	-1.34319	Down	1.18946e-48	1.47972e-47
BnaA03g33530D	13	0	0.0770051	0.001	-6.26688	Down	0.000131576	0.000358591
BnaA03g34290D	80	24	0.71556	0.216986	-1.72147	Down	2.82988e-08	1.0667e-07
BnaA03g34540D	762	155	3.67782	0.756191	-2.28203	Down	1.08365e-95	2.35705e-94
BnaA03g36210D	247	69	1.34663	0.380246	-1.82435	Down	1.98149e-24	1.47576e-23
BnaA03g36480D	1119	1	4.31893	0.00390132	-10.1125	Down	0	0
BnaA03g37060D	41	0	0.878297	0.001	-9.77856	Down	5.69466e-13	2.81462e-12
BnaA03g37090D	34	6	0.110462	0.0197038	-2.487	Down	5.70292e-06	1.78982e-05
BnaA03g39180D	85	25	0.132283	0.039327	-1.75004	Down	7.0005e-09	2.74888e-08
BnaA03g39810D	86	24	0.738937	0.208442	-1.82581	Down	1.99354e-09	8.10582e-09
BnaA03g40830D	726	324	6.34846	2.86379	-1.14848	Down	3.07628e-35	2.98797e-34
BnaA03g42100D	69	25	1.02764	0.376353	-1.44917	Down	5.46076e-06	1.71602e-05
BnaA03g42410D	380	144	4.71621	1.8065	-1.38443	Down	3.58638e-25	2.727e-24
BnaA03g42690D	397	193	2.99434	1.47141	-1.02504	Down	6.93846e-17	4.05022e-16
BnaA03g43040D	12	0	0.137477	0.001	-7.10304	Down	0.000261746	0.000687836
BnaA03g43710D	104	47	1.51995	0.694319	-1.13035	Down	3.98274e-06	1.26786e-05
BnaA03g43840D	536	3	12.6044	0.071309	-7.46563	Down	2.54686e-154	8.80035e-153
BnaA03g44640D	1220	288	8.1012	1.93307	-2.06724	Down	1.60579e-134	4.82942e-133
BnaA03g44650D	37	4	0.266638	0.029137	-3.19396	Down	6.7894e-08	2.49196e-07
BnaA03g44740D	1660	446	22.443	6.09497	-1.88057	Down	4.36918e-161	1.57969e-159
BnaA03g44780D	16985	1814	66.3474	7.16243	-3.21152	Down	0	0
BnaA03g45040D	126	29	0.815894	0.189813	-2.1038	Down	1.34042e-15	7.41429e-15
BnaA03g45060D	42	5	0.831385	0.100043	-3.05489	Down	1.6788e-08	6.42623e-08
BnaA03g45200D	395	70	3.86062	0.691549	-2.48093	Down	1.58582e-55	2.18156e-54
BnaA03g45500D	54	0	1.25104	0.001	-10.2889	Down	7.45276e-17	4.34456e-16
BnaA03g45630D	121	55	0.964585	0.443182	-1.12201	Down	7.4859e-07	2.53435e-06
BnaA03g45660D	2716	651	3.47141	0.84105	-2.04526	Down	5.2122e-293	3.60542e-291
BnaA03g45710D	684	279	4.49427	1.85299	-1.27824	Down	4.06194e-39	4.2694e-38
BnaA03g46190D	173	56	1.70686	0.558475	-1.61178	Down	5.43738e-15	2.93756e-14
BnaA03g46220D	783	286	5.08072	1.87583	-1.4375	Down	5.87238e-53	7.79896e-52
BnaA03g46230D	473	143	7.29943	2.23064	-1.71033	Down	1.39539e-41	1.53487e-40
BnaA03g47380D	128	60	0.43848	0.207757	-1.07761	Down	8.35358e-07	2.81639e-06
BnaA03g47560D	1154	291	7.37081	1.87874	-1.97206	Down	7.78052e-120	2.06028e-118
BnaA03g47640D	60	0	0.513656	0.001	-9.00466	Down	1.20252e-18	7.46657e-18
BnaA03g47700D	1125	427	1.50902	0.578944	-1.38212	Down	4.47688e-71	7.55659e-70
BnaA03g47880D	65	27	0.421479	0.176967	-1.25198	Down	8.01606e-05	0.00022379
BnaA03g48160D	474	228	2.37704	1.15573	-1.04036	Down	2.57986e-20	1.6944e-19
BnaA03g48210D	1072	398	4.13583	1.55209	-1.41397	Down	3.93548e-70	6.56418e-69
BnaA03g48290D	14	0	0.0830334	0.001	-6.37562	Down	6.61412e-05	0.000186397
BnaA03g48340D	132	59	2.73405	1.23524	-1.14626	Down	1.44537e-07	5.16946e-07
BnaA03g48410D	679	189	1.58283	0.44534	-1.82953	Down	1.42837e-64	2.22079e-63
BnaA03g48730D	587	193	29.1412	9.68482	-1.58926	Down	2.88792e-46	3.45716e-45
BnaA03g48750D	6242	2158	114.166	39.8961	-1.51682	Down	0	0
BnaA03g48940D	44	6	0.188169	0.0259365	-2.85897	Down	2.2611e-08	8.58352e-08
BnaA03g49050D	16	1	0.190998	0.0120663	-3.9845	Down	0.000158014	0.000426224
BnaA03g49190D	292	133	2.38448	1.09781	-1.11905	Down	1.50977e-14	8.01714e-14
BnaA03g49510D	13	0	0.0972696	0.001	-6.60392	Down	0.000131576	0.000358578
BnaA03g49840D	96	0	0.105846	0.001	-6.72582	Down	2.12204e-29	1.80441e-28
BnaA03g50870D	52	3	0.20483	0.0119447	-4.09998	Down	1.06415e-12	5.18794e-12
BnaA03g52750D	103	49	1.35925	0.653616	-1.05629	Down	1.39383e-05	4.20955e-05
BnaA03g52990D	210	57	1.84839	0.507124	-1.86586	Down	1.33295e-21	9.13932e-21
BnaA03g53060D	206	87	4.15667	1.77444	-1.22806	Down	3.70058e-12	1.75669e-11
BnaA03g53070D	32	8	0.2285	0.0577419	-1.9845	Down	0.000128656	0.000351064
BnaA03g53280D	2225	53	20.8976	0.503161	-5.37617	Down	0	0
BnaA03g54560D	63	2	2.89762	0.0929814	-4.96178	Down	8.35938e-17	4.86148e-16
BnaA03g54910D	584	250	4.42255	1.91366	-1.20854	Down	5.98182e-31	5.28631e-30
BnaA03g54920D	325	34	4.75726	0.503057	-3.24134	Down	2.5257e-60	3.71573e-59
BnaA03g55150D	24	0	0.241617	0.001	-7.91658	Down	6.81448e-08	2.50054e-07
BnaA03g55180D	670	239	3.4828	1.25579	-1.47165	Down	3.94274e-47	4.7879e-46
BnaA03g55240D	1010	341	2.43364	0.830529	-1.55102	Down	1.11804e-75	1.99509e-74
BnaA03g55250D	3429	1391	23.2132	9.51832	-1.28617	Down	1.17523e-190	5.08084e-189
BnaA03g55270D	1238	12	21.0433	0.206176	-6.67334	Down	0	0
BnaA03g55280D	258	100	2.13283	0.835604	-1.35188	Down	5.21182e-17	3.05497e-16
BnaA03g55610D	28186	13230	31.5137	14.9517	-1.07567	Down	0	0
BnaA03g55720D	728	331	8.17065	3.75507	-1.12161	Down	4.4745e-34	4.23443e-33
BnaA03g55730D	523	214	3.54566	1.46647	-1.2737	Down	3.85394e-30	3.33746e-29
BnaA03g55780D	1484	255	10.9037	1.89385	-2.52543	Down	5.69486e-208	2.71146e-206
BnaA03g55890D	25386	7966	151.233	47.9685	-1.65661	Down	0	0
BnaA03g56000D	265	124	2.76886	1.30961	-1.08016	Down	1.11913e-12	5.45092e-12
BnaA03g56290D	1109	250	20.0106	4.55966	-2.13376	Down	1.88261e-127	5.35242e-126
BnaA03g56300D	1285	635	15.1468	7.56584	-1.00144	Down	3.3508e-49	4.20343e-48
BnaA03g56400D	223	55	1.62577	0.405304	-2.00404	Down	5.6767e-25	4.28973e-24
BnaA03g56620D	1156	436	12.9433	4.93445	-1.39125	Down	1.06379e-73	1.85716e-72
BnaA03g56920D	1428	550	20.2702	7.89146	-1.361	Down	1.09862e-87	2.22157e-86
BnaA03g57170D	18	2	0.0712616	0.00800346	-3.15443	Down	0.00024259	0.000639882
BnaA03g57280D	3307	1511	40.6669	18.7818	-1.11452	Down	5.47318e-147	1.79397e-145
BnaA03g57960D	1167	483	9.49671	3.97296	-1.25721	Down	6.86632e-64	1.05835e-62
BnaA03g58360D	76	4	0.877111	0.0466622	-4.23243	Down	2.14404e-18	1.32052e-17
BnaA03g58470D	277	26	2.23669	0.212209	-3.39781	Down	7.72294e-54	1.03979e-52
BnaA03g58500D	75	29	0.77672	0.303575	-1.35534	Down	6.53158e-06	2.03768e-05
BnaA03g58610D	325	52	1.97756	0.319827	-2.62836	Down	5.614e-49	7.0221e-48
BnaA03g59640D	61	0	0.748169	0.001	-9.54722	Down	6.0449e-19	3.79316e-18
BnaA03g60350D	49	19	0.161318	0.0632273	-1.35129	Down	0.000290042	0.000757957
BnaA03g60750D	86	40	0.455886	0.21433	-1.08884	Down	4.7833e-05	0.000136895
BnaA04g00370D	49	0	0.561363	0.001	-9.13279	Down	2.32186e-15	1.27201e-14
BnaA04g00480D	257	91	7.30719	2.61531	-1.48233	Down	3.01656e-19	1.91302e-18
BnaA04g00710D	2830	212	28.3689	2.14811	-3.72317	Down	0	0
BnaA04g00950D	101	24	0.0696553	0.0167305	-2.05775	Down	1.8473e-12	8.90003e-12
BnaA04g01270D	293	43	3.21538	0.476978	-2.753	Down	1.57434e-46	1.89207e-45
BnaA04g01320D	386	129	3.59301	1.21374	-1.56573	Down	2.34226e-30	2.04114e-29
BnaA04g01450D	1726	6	10.6195	0.0373145	-8.15276	Down	0	0
BnaA04g01520D	15	0	0.118769	0.001	-6.89202	Down	3.32482e-05	9.67212e-05
BnaA04g01880D	26393	11383	330.186	143.943	-1.19778	Down	0	0
BnaA04g01930D	216	93	1.31177	0.570888	-1.20023	Down	2.78968e-12	1.33395e-11
BnaA04g02350D	196	92	4.47451	2.12296	-1.07565	Down	1.09588e-09	4.53434e-09
BnaA04g02370D	101	49	0.302188	0.148189	-1.02801	Down	2.58136e-05	7.60408e-05
BnaA04g02460D	8236	2343	14.4065	4.14266	-1.79809	Down	0	0
BnaA04g02730D	13	0	0.262314	0.001	-8.03515	Down	0.000131576	0.000358471
BnaA04g02750D	215	93	2.88598	1.26183	-1.19354	Down	3.89774e-12	1.84812e-11
BnaA04g04850D	210	74	5.51928	1.96589	-1.4893	Down	4.23676e-16	2.38963e-15
BnaA04g05090D	15	1	0.0883501	0.00595361	-3.89139	Down	0.000297806	0.000776779
BnaA04g05130D	288	100	2.19694	0.771065	-1.51057	Down	6.01454e-22	4.16867e-21
BnaA04g05620D	98	1	1.51735	0.0156503	-6.59921	Down	2.69368e-28	2.22445e-27
BnaA04g05780D	446	219	8.17328	4.05668	-1.01062	Down	2.1983e-18	1.35359e-17
BnaA04g05790D	4951	1955	31.3667	12.5195	-1.32506	Down	3.2279e-287	2.17137e-285
BnaA04g05810D	200	98	1.72478	0.854267	-1.01365	Down	4.49512e-09	1.78652e-08
BnaA04g06200D	40	3	0.42408	0.0321495	-3.72147	Down	1.98502e-09	8.07296e-09
BnaA04g06300D	494	202	2.5996	1.07447	-1.27466	Down	1.36807e-28	1.13757e-27
BnaA04g07320D	17	1	0.275487	0.0163801	-4.07197	Down	8.36096e-05	0.000232931
BnaA04g07500D	19	2	0.503595	0.0535825	-3.23243	Down	0.000133503	0.000363385
BnaA04g07540D	2021	538	4.76088	1.28106	-1.8939	Down	1.49945e-197	6.71209e-196
BnaA04g08030D	146	34	2.09783	0.493812	-2.08687	Down	1.10544e-17	6.64213e-17
BnaA04g08140D	488	208	4.03063	1.73653	-1.2148	Down	2.50392e-26	1.96337e-25
BnaA04g08150D	1272	567	6.59386	2.97099	-1.15018	Down	1.38182e-60	2.03616e-59
BnaA04g08270D	43	0	0.551174	0.001	-9.10636	Down	1.439e-13	7.30588e-13
BnaA04g08570D	3164	26	29.3351	0.243663	-6.9116	Down	0	0
BnaA04g08790D	2538	933	17.6789	6.56917	-1.42825	Down	6.14838e-166	2.29657e-164
BnaA04g08820D	97	30	0.510735	0.159665	-1.67753	Down	1.86437e-09	7.59492e-09
BnaA04g09430D	325	112	6.88353	2.39779	-1.52144	Down	8.1997e-25	6.17466e-24
BnaA04g09570D	1328	399	14.7285	4.473	-1.7193	Down	2.07096e-114	5.21459e-113
BnaA04g09760D	1488	35	8.4309	0.200449	-5.39438	Down	0	0
BnaA04g10040D	362	172	2.43481	1.16937	-1.05809	Down	2.82198e-16	1.60649e-15
BnaA04g10150D	393	159	3.57309	1.46121	-1.29001	Down	1.79517e-23	1.29887e-22
BnaA04g10310D	201	53	5.8752	1.56591	-1.90764	Down	2.54028e-21	1.7256e-20
BnaA04g10370D	21	0	0.198427	0.001	-7.63247	Down	5.3647e-07	1.83674e-06
BnaA04g10620D	350	164	3.77035	1.78576	-1.07816	Down	3.14102e-16	1.78493e-15
BnaA04g10630D	50	5	0.253041	0.0255774	-3.30643	Down	1.49868e-10	6.5316e-10
BnaA04g11190D	2891	167	27.2619	1.5918	-4.09815	Down	0	0
BnaA04g11220D	309	152	1.20452	0.598913	-1.00804	Down	3.81414e-13	1.89989e-12
BnaA04g11340D	17	1	0.0783819	0.00466049	-4.07197	Down	8.36096e-05	0.00023294
BnaA04g11500D	16	0	0.417012	0.001	-8.70395	Down	1.67134e-05	5.00807e-05
BnaA04g11520D	355	138	2.48945	0.978181	-1.34765	Down	9.8728e-23	6.99762e-22
BnaA04g11640D	69	1	0.689469	0.0101002	-6.09303	Down	8.82648e-20	5.70156e-19
BnaA04g11650D	179	7	1.65633	0.0654721	-4.66096	Down	3.79384e-44	4.37796e-43
BnaA04g11720D	63	6	0.610026	0.0587251	-3.37682	Down	3.3356e-13	1.66719e-12
BnaA04g11830D	59	25	0.675927	0.289503	-1.22329	Down	0.000226674	0.000600752
BnaA04g11860D	2397	507	9.07608	1.94045	-2.22568	Down	5.21992e-288	3.53081e-286
BnaA04g12630D	93	10	3.87822	0.421516	-3.20173	Down	4.50858e-18	2.7473e-17
BnaA04g12670D	18311	2252	178.595	22.2019	-3.00794	Down	0	0
BnaA04g12710D	845	71	9.75209	0.828255	-3.55756	Down	1.93664e-167	7.31582e-166
BnaA04g12720D	1112	486	5.7454	2.53815	-1.17863	Down	3.11722e-55	4.27382e-54
BnaA04g12860D	1284	140	12.1692	1.34119	-3.18165	Down	2.4171e-229	1.27687e-227
BnaA04g13040D	275	42	1.36306	0.210424	-2.69547	Down	8.18006e-43	9.19636e-42
BnaA04g13130D	313	133	0.480342	0.206311	-1.21924	Down	1.56255e-17	9.34662e-17
BnaA04g13150D	406	165	2.08506	0.856528	-1.28352	Down	5.07964e-24	3.73688e-23
BnaA04g13220D	66	30	0.633194	0.290923	-1.12201	Down	0.000268706	0.000704888
BnaA04g13360D	33	0	0.207667	0.001	-7.69813	Down	1.39668e-10	6.09759e-10
BnaA04g13420D	71	2	0.604517	0.0172125	-5.13425	Down	4.27722e-19	2.69896e-18
BnaA04g13480D	352	144	2.27932	0.942519	-1.27401	Down	8.27328e-21	5.53033e-20
BnaA04g13910D	57	11	0.33573	0.0654897	-2.35796	Down	9.73844e-09	3.78787e-08
BnaA04g13920D	555	245	9.90008	4.4175	-1.16421	Down	6.886e-28	5.62816e-27
BnaA04g14250D	40	2	0.207813	0.0105029	-4.30643	Down	2.65464e-10	1.13975e-09
BnaA04g14310D	21	1	0.160585	0.0077295	-4.37682	Down	6.40594e-06	2.00069e-05
BnaA04g14630D	2973	1272	32.2113	13.9305	-1.20932	Down	1.66592e-150	5.60836e-149
BnaA04g14800D	3306	1033	24.2719	7.66594	-1.66275	Down	6.24978e-269	3.94026e-267
BnaA04g15110D	1952	916	42.3963	20.1098	-1.07604	Down	8.31088e-83	1.59315e-81
BnaA04g15190D	48	6	0.169377	0.0214008	-2.9845	Down	2.29774e-09	9.30968e-09
BnaA04g15210D	591	135	12.5742	2.9033	-2.1147	Down	5.40592e-68	8.75587e-67
BnaA04g15350D	1254	613	6.24523	3.08586	-1.01708	Down	2.96006e-49	3.71581e-48
BnaA04g15400D	188	61	1.19348	0.391428	-1.60836	Down	4.03422e-16	2.27767e-15
BnaA04g15420D	1471	644	8.01049	3.54484	-1.17617	Down	2.99074e-72	5.12121e-71
BnaA04g15620D	37	1	0.568188	0.0155223	-5.19396	Down	1.77456e-10	7.69554e-10
BnaA04g15790D	389	183	3.45308	1.642	-1.07243	Down	9.94172e-18	5.98634e-17
BnaA04g15970D	114	41	0.864004	0.314094	-1.45984	Down	3.82506e-09	1.52634e-08
BnaA04g16250D	947	243	5.638	1.46233	-1.94691	Down	4.92904e-97	1.085e-95
BnaA04g16450D	35	4	0.112273	0.0129697	-3.11379	Down	2.20666e-07	7.77693e-07
BnaA04g16920D	5258	711	2.24596	0.306983	-2.8711	Down	0	0
BnaA04g16960D	508	36	1.66368	0.119172	-3.80326	Down	6.28056e-107	1.49274e-105
BnaA04g17170D	77	0	2.73664	0.001	-11.4182	Down	1.00491e-23	7.3331e-23
BnaA04g17280D	5070	1948	13.7966	5.35819	-1.3645	Down	1.6e-307	1.18025e-305
BnaA04g17340D	1333	617	9.41102	4.40308	-1.09584	Down	8.72148e-59	1.25365e-57
BnaA04g17490D	2446	119	43.1396	2.12144	-4.34589	Down	0	0
BnaA04g17500D	503	227	22.7997	10.4004	-1.13237	Down	2.1628e-24	1.60818e-23
BnaA04g17520D	21	0	0.333398	0.001	-8.3811	Down	5.3647e-07	1.837e-06
BnaA04g17540D	8044	3961	38.4684	19.1471	-1.00655	Down	1.46995e-300	1.05152e-298
BnaA04g17670D	633	226	2.70214	0.975162	-1.47039	Down	1.44462e-44	1.67894e-43
BnaA04g17680D	280	90	1.67017	0.542638	-1.62193	Down	1.52377e-23	1.1061e-22
BnaA04g17710D	17975	7901	129.04	57.3327	-1.17039	Down	0	0
BnaA04g17760D	421	208	4.84681	2.42048	-1.00174	Down	3.28894e-17	1.94245e-16
BnaA04g18300D	61	10	1.00412	0.166388	-2.59331	Down	3.5586e-10	1.51693e-09
BnaA04g18670D	252	95	1.36832	0.521406	-1.39193	Down	2.4555e-17	1.45667e-16
BnaA04g18750D	123	5	1.73286	0.071202	-4.60509	Down	1.59359e-30	1.39602e-29
BnaA04g19180D	729	331	3.89081	1.78569	-1.12359	Down	3.26542e-34	3.09822e-33
BnaA04g19360D	239	100	1.2214	0.516563	-1.24151	Down	4.33094e-14	2.25458e-13
BnaA04g19440D	1739	657	13.3743	5.10742	-1.3888	Down	1.20539e-109	2.93144e-108
BnaA04g19520D	3606	1146	29.1675	9.36964	-1.6383	Down	4.91186e-287	3.30112e-285
BnaA04g19910D	144	47	0.887727	0.292873	-1.59984	Down	1.35136e-12	6.55632e-12
BnaA04g20070D	178	71	1.5906	0.641306	-1.31049	Down	1.10523e-11	5.12711e-11
BnaA04g20430D	127	60	1.56791	0.748745	-1.0663	Down	1.1414e-06	3.80535e-06
BnaA04g20650D	1512	685	17.6452	8.08036	-1.12679	Down	2.07004e-69	3.42313e-68
BnaA04g20660D	54	2	0.433051	0.0162121	-4.73939	Down	3.04988e-14	1.59802e-13
BnaA04g20680D	123	8	0.905873	0.0595548	-3.92702	Down	1.34502e-27	1.09215e-26
BnaA04g21340D	290	141	1.62061	0.796461	-1.02486	Down	9.95648e-13	4.86012e-12
BnaA04g21380D	770	187	7.48678	1.83785	-2.02632	Down	1.99004e-83	3.84697e-82
BnaA04g21460D	849	6	10.8825	0.0777385	-7.12916	Down	2.0678e-241	1.15036e-239
BnaA04g21470D	3437	1165	15.43	5.28659	-1.54532	Down	1.36127e-251	7.89033e-250
BnaA04g21770D	1600	729	6.03394	2.7789	-1.11859	Down	1.6547e-72	2.84606e-71
BnaA04g21780D	660	285	6.609	2.88471	-1.19601	Down	3.19716e-34	3.03424e-33
BnaA04g21820D	646	147	5.57615	1.28258	-2.12022	Down	2.11564e-74	3.72449e-73
BnaA04g21900D	274	108	1.52665	0.608244	-1.32765	Down	1.60177e-17	9.57577e-17
BnaA04g22150D	490	204	2.45859	1.03463	-1.24872	Down	1.58423e-27	1.2844e-26
BnaA04g22280D	32	3	0.0946859	0.00897266	-3.39954	Down	2.67056e-07	9.35742e-07
BnaA04g22360D	63	13	0.38635	0.0805839	-2.26134	Down	3.9821e-09	1.58736e-08
BnaA04g22480D	3417	1509	90.0589	40.2009	-1.16364	Down	1.49447e-162	5.45712e-161
BnaA04g22610D	214	73	2.50052	0.862191	-1.53615	Down	4.50432e-17	2.64809e-16
BnaA04g22710D	1481	720	9.80656	4.81902	-1.02501	Down	1.42615e-58	2.04477e-57
BnaA04g22720D	1031	475	5.5278	2.57426	-1.10255	Down	2.6513e-46	3.17493e-45
BnaA04g22730D	882	389	14.8308	6.61168	-1.16551	Down	2.03534e-43	2.32095e-42
BnaA04g22750D	185	81	0.899852	0.398244	-1.17604	Down	2.00208e-10	8.64843e-10
BnaA04g22860D	1100	311	17.3755	4.96558	-1.80702	Down	8.80412e-102	2.0123e-100
BnaA04g22870D	280	4	4.25799	0.0614853	-6.11379	Down	3.8726e-77	6.99903e-76
BnaA04g22950D	3393	1663	18.574	9.2019	-1.01328	Down	2.38988e-129	6.92621e-128
BnaA04g23090D	41	6	0.299839	0.0443528	-2.75709	Down	1.22507e-07	4.4069e-07
BnaA04g23200D	132	36	1.68507	0.464527	-1.85897	Down	4.73294e-14	2.45966e-13
BnaA04g23220D	24	0	0.615264	0.001	-9.26506	Down	6.81448e-08	2.50042e-07
BnaA04g23250D	2716	24	25.9507	0.231791	-6.80681	Down	0	0
BnaA04g23410D	89	28	0.788543	0.25076	-1.65288	Down	1.24716e-08	4.82179e-08
BnaA04g23590D	237	109	3.01317	1.40077	-1.10506	Down	7.2432e-12	3.38967e-11
BnaA04g24630D	2964	1265	18.7909	8.10634	-1.21291	Down	9.47094e-151	3.19282e-149
BnaA04g24660D	145	61	2.57671	1.0957	-1.23368	Down	5.06596e-09	2.00774e-08
BnaA04g25000D	2147	932	29.2378	12.829	-1.18842	Down	2.63658e-106	6.25031e-105
BnaA04g25180D	2593	1163	40.6849	18.4448	-1.14128	Down	4.2332e-120	1.1242e-118
BnaA04g25190D	7411	3636	111.08	55.0866	-1.01182	Down	1.87178e-279	1.21671e-277
BnaA04g25590D	26	3	0.269859	0.0314738	-3.09998	Down	9.59732e-06	2.94671e-05
BnaA04g25820D	4991	2259	67.9673	31.0952	-1.12815	Down	3.92216e-225	2.03672e-223
BnaA04g27050D	73	25	0.722514	0.250108	-1.53047	Down	1.11066e-06	3.70723e-06
BnaA04g27440D	1796	392	10.0068	2.2077	-2.18037	Down	7.44082e-211	3.59883e-209
BnaA04g27560D	17801	8006	219.478	99.7762	-1.13731	Down	0	0
BnaA04g27590D	1184	435	9.44661	3.50815	-1.42909	Down	1.72584e-78	3.16043e-77
BnaA04g27840D	260	66	0.574411	0.147387	-1.96248	Down	4.04794e-28	3.33042e-27
BnaA04g27950D	47	17	0.244046	0.0892251	-1.45163	Down	0.000180421	0.000483339
BnaA04g28100D	37	0	0.105392	0.001	-6.71963	Down	8.91832e-12	4.1574e-11
BnaA04g28130D	30	2	0.20309	0.0136856	-3.89139	Down	1.52933e-07	5.45934e-07
BnaA04g28870D	86	4	1.45391	0.0683539	-4.41077	Down	3.52726e-21	2.3861e-20
BnaA04g28990D	13	0	0.521265	0.001	-9.02587	Down	0.000131576	0.000358484
BnaA04g29020D	131	2	0.768695	0.0118625	-6.01793	Down	1.66689e-36	1.6681e-35
BnaA04g29060D	9012	2408	130.894	35.3525	-1.88852	Down	0	0
BnaA04g29120D	1004	474	10.2173	4.87577	-1.0673	Down	6.6164e-43	7.4659e-42
BnaA04g29140D	115	12	0.52405	0.055274	-3.24503	Down	2.71144e-22	1.89778e-21
BnaA04g29360D	5489	2290	33.2486	14.021	-1.2457	Down	3.03854e-289	2.06674e-287
BnaA05g01120D	51	9	0.269438	0.0480613	-2.487	Down	2.27386e-08	8.63062e-08
BnaA05g01250D	127	39	3.61095	1.12085	-1.68779	Down	4.70628e-12	2.22158e-11
BnaA05g01420D	1800	814	43.8675	20.0521	-1.1294	Down	1.39364e-82	2.66179e-81
BnaA05g01600D	1243	8	10.177	0.0662066	-7.26411	Down	0	0
BnaA05g02090D	69	32	2.07504	0.972728	-1.09303	Down	0.000263402	0.000691618
BnaA05g02270D	658	275	2.10568	0.889539	-1.24316	Down	3.66362e-36	3.63502e-35
BnaA05g02610D	220	63	2.62622	0.760176	-1.78858	Down	2.23374e-21	1.52075e-20
BnaA05g03180D	836	340	10.0179	4.11826	-1.28247	Down	1.14249e-47	1.40015e-46
BnaA05g03430D	1390	613	15.3076	6.82366	-1.16563	Down	2.00554e-67	3.22624e-66
BnaA05g04110D	19	2	0.318344	0.0338718	-3.23243	Down	0.000133503	0.000363371
BnaA05g04180D	3787	1861	32.0981	15.9439	-1.00948	Down	2.91466e-143	9.31611e-142
BnaA05g04740D	159	62	2.70265	1.06524	-1.34319	Down	6.13826e-11	2.7332e-10
BnaA05g05210D	73	15	0.801103	0.166388	-2.26744	Down	2.1089e-10	9.09915e-10
BnaA05g05220D	124	58	0.724449	0.342514	-1.08072	Down	1.17295e-06	3.90734e-06
BnaA05g05290D	2425	696	26.4573	7.67551	-1.78533	Down	2.00496e-218	1.01107e-216
BnaA05g05360D	2351	622	9.40679	2.51561	-1.90279	Down	6.33658e-231	3.37168e-229
BnaA05g05370D	890	187	9.33036	1.98159	-2.23527	Down	1.05421e-108	2.54103e-107
BnaA05g05380D	9972	3856	67.313	26.3099	-1.35528	Down	0	0
BnaA05g05390D	731	164	4.10216	0.930259	-2.14068	Down	5.71526e-85	1.12168e-83
BnaA05g05400D	2661	1244	25.093	11.8575	-1.08149	Down	4.17158e-113	1.03897e-111
BnaA05g05610D	3907	1592	28.0908	11.5699	-1.27972	Down	2.82318e-215	1.40342e-213
BnaA05g06050D	64	24	0.960797	0.36419	-1.39954	Down	2.0171e-05	5.99926e-05
BnaA05g07170D	90	42	2.30724	1.08834	-1.08404	Down	3.3908e-05	9.85663e-05
BnaA05g07230D	1661	811	13.9899	6.90449	-1.01878	Down	7.73802e-65	1.20744e-63
BnaA05g07240D	7098	2415	56.107	19.2958	-1.53989	Down	0	0
BnaA05g07410D	90	28	5.21265	1.63923	-1.669	Down	8.16054e-09	3.19191e-08
BnaA05g07460D	37	7	0.241085	0.0461033	-2.3866	Down	3.69238e-06	1.17793e-05
BnaA05g08190D	69	30	0.778139	0.341975	-1.18614	Down	9.78716e-05	0.000270863
BnaA05g08860D	4707	1872	20.6861	8.3158	-1.31473	Down	6.50658e-270	4.12344e-268
BnaA05g09780D	2939	6	46.4242	0.095799	-8.92065	Down	0	0
BnaA05g09830D	36045	17819	515.552	257.618	-1.00089	Down	0	0
BnaA05g10690D	107	25	0.756562	0.178676	-2.08211	Down	2.68622e-13	1.34868e-12
BnaA05g11250D	3771	297	37.0109	2.94642	-3.65092	Down	0	0
BnaA05g11280D	884	388	14.785	6.55941	-1.17249	Down	6.52114e-44	7.49803e-43
BnaA05g11360D	78	24	0.767145	0.238594	-1.68494	Down	6.71164e-08	2.46465e-07
BnaA05g12660D	5436	1742	43.894	14.218	-1.6263	Down	0	0
BnaA05g12670D	2267	138	20.8333	1.28189	-4.02255	Down	0	0
BnaA05g12920D	71	22	0.452259	0.14165	-1.67482	Down	2.96586e-07	1.03526e-06
BnaA05g13340D	14	0	0.315009	0.001	-8.29925	Down	6.61412e-05	0.00018639
BnaA05g13360D	82	26	0.553516	0.1774	-1.64162	Down	5.4654e-08	2.01894e-07
BnaA05g13550D	275	74	1.19789	0.325823	-1.87834	Down	4.70222e-28	3.86136e-27
BnaA05g13680D	1050	225	5.61683	1.2166	-2.2069	Down	6.27532e-126	1.76226e-124
BnaA05g13900D	1361	636	14.2363	6.72451	-1.08207	Down	8.40124e-59	1.20809e-57
BnaA05g14300D	17	1	0.597405	0.035521	-4.07197	Down	8.36096e-05	0.000232949
BnaA05g14370D	593	2	5.08127	0.0173226	-8.19639	Down	3.26888e-173	1.28724e-171
BnaA05g14420D	1185	562	9.30426	4.46031	-1.06075	Down	7.64326e-50	9.67922e-49
BnaA05g14430D	5118	355	74.9159	5.25251	-3.83419	Down	0	0
BnaA05g14490D	635	123	1.83438	0.359158	-2.3526	Down	5.56642e-83	1.06901e-81
BnaA05g14710D	20	2	0.121696	0.012301	-3.30643	Down	7.31836e-05	0.000205226
BnaA05g15290D	7285	1957	120.341	32.6767	-1.88079	Down	0	0
BnaA05g15470D	51	0	0.265993	0.001	-8.05525	Down	5.86716e-16	3.29073e-15
BnaA05g15540D	757	355	4.57358	2.16797	-1.07698	Down	3.17756e-33	2.95633e-32
BnaA05g16240D	590	242	10.3088	4.27403	-1.27021	Down	1.17825e-33	1.10632e-32
BnaA05g16320D	2941	2	51.1962	0.0351915	-10.5066	Down	0	0
BnaA05g16460D	59	23	0.313823	0.123659	-1.34359	Down	7.32138e-05	0.000205303
BnaA05g16520D	6777	1832	22.0329	6.0204	-1.87173	Down	0	0
BnaA05g17120D	1565	467	6.94938	2.09611	-1.72917	Down	1.45985e-135	4.42499e-134
BnaA05g17180D	1190	529	9.18216	4.1259	-1.15413	Down	4.25922e-57	5.99767e-56
BnaA05g17570D	102	1	2.2001	0.0218025	-6.65693	Down	1.78812e-29	1.52206e-28
BnaA05g18060D	55	0	0.77836	0.001	-9.60429	Down	3.74638e-17	2.2087e-16
BnaA05g18390D	578	98	3.06398	0.525108	-2.54472	Down	8.29534e-83	1.59058e-81
BnaA05g18630D	17	0	0.361694	0.001	-8.49863	Down	8.40156e-06	2.59129e-05
BnaA05g18690D	32	8	0.208361	0.0526529	-1.9845	Down	0.000128656	0.000351051
BnaA05g18710D	359	153	4.28007	1.8438	-1.21496	Down	8.74312e-20	5.64921e-19
BnaA05g19050D	3408	1057	33.7661	10.5857	-1.67345	Down	1.08084e-279	7.03824e-278
BnaA05g19520D	420	4	2.98543	0.0287397	-6.69875	Down	2.91468e-118	7.60274e-117
BnaA05g19720D	644	303	3.90595	1.85758	-1.07225	Down	2.56216e-28	2.11679e-27
BnaA05g20420D	98	41	0.393458	0.166388	-1.24166	Down	1.41768e-06	4.69229e-06
BnaA05g20540D	268	122	4.19097	1.92843	-1.11986	Down	1.74048e-13	8.80364e-13
BnaA05g20550D	5113	2419	25.5862	12.2358	-1.06426	Down	5.47222e-210	2.63453e-208
BnaA05g20580D	5984	1588	26.5092	7.11084	-1.8984	Down	0	0
BnaA05g20660D	1082	318	6.1979	1.84124	-1.75111	Down	5.98146e-96	1.30452e-94
BnaA05g21000D	714	345	14.9873	7.31994	-1.03383	Down	1.65593e-29	1.41068e-28
BnaA05g21370D	78	35	0.961704	0.436194	-1.14062	Down	5.87306e-05	0.000166427
BnaA05g22240D	185	85	0.843447	0.391715	-1.10649	Down	1.38048e-09	5.67034e-09
BnaA05g22460D	418	10	2.9095	0.0703568	-5.36994	Down	6.9165e-109	1.66987e-107
BnaA05g22650D	77	18	1.09632	0.25905	-2.08137	Down	6.14784e-10	2.58414e-09
BnaA05g22770D	2066	956	4.84742	2.26727	-1.09626	Down	3.66336e-90	7.56644e-89
BnaA05g22780D	2132	930	3.42067	1.50824	-1.18141	Down	1.32261e-104	3.08946e-103
BnaA05g22800D	231	84	2.3923	0.879321	-1.44394	Down	7.7127e-17	4.49252e-16
BnaA05g23300D	8671	3760	63.2153	27.708	-1.18997	Down	0	0
BnaA05g23780D	45	16	0.660759	0.237474	-1.47636	Down	0.000208006	0.000553678
BnaA05g24230D	821	260	8.31886	2.66292	-1.64337	Down	4.22982e-67	6.78057e-66
BnaA05g24370D	1313	624	10.4051	4.99838	-1.05775	Down	8.60384e-55	1.17369e-53
BnaA05g24450D	548	241	4.59496	2.0426	-1.16965	Down	9.46394e-28	7.71284e-27
BnaA05g24700D	53	0	0.900883	0.001	-9.8152	Down	1.48259e-16	8.53413e-16
BnaA05g24720D	109	4	0.936559	0.0347403	-4.75269	Down	1.17598e-27	9.56372e-27
BnaA05g24870D	661	118	3.59746	0.649144	-2.47037	Down	2.46312e-91	5.13661e-90
BnaA05g25160D	57	22	1.23801	0.482987	-1.35796	Down	8.5457e-05	0.00023787
BnaA05g25200D	10841	4945	69.9098	32.2329	-1.11696	Down	0	0
BnaA05g25240D	179	3	1.17531	0.0199106	-5.88336	Down	4.30102e-49	5.38991e-48
BnaA05g25320D	452	146	3.09112	1.00924	-1.61486	Down	8.2411e-37	8.30715e-36
BnaA05g25410D	4967	2420	21.3977	10.5379	-1.02187	Down	4.90534e-191	2.13077e-189
BnaA05g25680D	108	44	0.686545	0.282724	-1.27996	Down	2.14556e-07	7.56923e-07
BnaA05g25790D	292	28	1.38652	0.13439	-3.36697	Down	3.1737e-56	4.42321e-55
BnaA05g25800D	45	15	1.65578	0.557888	-1.56947	Down	0.000104771	0.000288954
BnaA05g26090D	237	50	1.27215	0.271284	-2.22939	Down	4.64322e-30	4.01527e-29
BnaA05g26910D	95	35	0.707432	0.263447	-1.42508	Down	1.30876e-07	4.69576e-07
BnaA05g27700D	154	28	1.07272	0.197145	-2.44394	Down	3.25426e-22	2.27141e-21
BnaA05g28120D	449	47	4.10211	0.434034	-3.24049	Down	1.03445e-82	1.98091e-81
BnaA05g28240D	104	11	4.71405	0.503986	-3.22551	Down	3.492e-20	2.28549e-19
BnaA05g29070D	1553	413	10.4455	2.80784	-1.89535	Down	2.06294e-152	7.04851e-151
BnaA05g29090D	261	0	1.67618	0.001	-10.711	Down	1.09803e-78	2.01529e-77
BnaA05g29110D	424	188	6.11106	2.73888	-1.15784	Down	1.6691e-21	1.14164e-20
BnaA05g29350D	643	226	2.99559	1.06425	-1.493	Down	3.04282e-46	3.6414e-45
BnaA05g30160D	5865	1847	83.6322	26.6218	-1.65145	Down	0	0
BnaA05g30230D	1519	181	10.5809	1.2744	-3.05356	Down	1.99196e-260	1.19718e-258
BnaA05g30290D	1133	450	7.28129	2.92318	-1.31665	Down	1.44177e-66	2.29665e-65
BnaA05g30920D	179	77	2.53704	1.10314	-1.20153	Down	1.96437e-10	8.48954e-10
BnaA05g32260D	629	290	3.40946	1.5889	-1.10151	Down	7.36176e-29	6.17675e-28
BnaA05g32320D	3267	1572	47.8962	23.2953	-1.03987	Down	5.92042e-130	1.724e-128
BnaA05g32350D	10266	3920	125.585	48.4716	-1.37345	Down	0	0
BnaA05g32370D	1604	670	14.4711	6.10995	-1.24395	Down	1.00086e-85	1.98986e-84
BnaA05g32380D	2627	1252	8.54666	4.11723	-1.05369	Down	4.00046e-107	9.5143e-106
BnaA05g32390D	15635	6190	234.72	93.9305	-1.32127	Down	0	0
BnaA05g32420D	524	33	5.71695	0.363925	-3.97353	Down	6.02278e-114	1.50977e-112
BnaA05g32440D	416	154	3.72802	1.39499	-1.41816	Down	2.30762e-28	1.90843e-27
BnaA05g32480D	8109	2436	30.2765	9.1935	-1.71951	Down	0	0
BnaA05g32620D	503	207	3.3591	1.3973	-1.26543	Down	8.98974e-29	7.51773e-28
BnaA05g32630D	760	375	10.2751	5.1247	-1.00361	Down	6.86132e-30	5.90276e-29
BnaA05g32640D	815	369	6.09806	2.79078	-1.12768	Down	2.89682e-38	3.00557e-37
BnaA05g32760D	451	213	3.99588	1.90757	-1.06678	Down	3.7703e-20	2.46588e-19
BnaA05g32780D	3184	1533	8.67948	4.22404	-1.03899	Down	1.57662e-126	4.45309e-125
BnaA05g32820D	290	118	1.48852	0.612212	-1.28177	Down	1.46147e-17	8.75273e-17
BnaA05g32850D	1341	543	19.5075	7.98429	-1.28879	Down	5.8592e-76	1.04784e-74
BnaA05g32900D	5267	1041	34.8022	6.95278	-2.32352	Down	0	0
BnaA05g32920D	872	130	6.40703	0.965492	-2.73032	Down	5.31892e-134	1.59574e-132
BnaA05g32930D	3180	596	34.1387	6.46742	-2.40015	Down	0	0
BnaA05g32940D	2496	1186	23.4429	11.2594	-1.05802	Down	1.50078e-102	3.44957e-101
BnaA05g33010D	1002	485	6.69626	3.2762	-1.03133	Down	1.39385e-40	1.50673e-39
BnaA05g33020D	8744	3879	162.461	72.8492	-1.15711	Down	0	0
BnaA05g33060D	75	7	0.350104	0.0330292	-3.40597	Down	1.36586e-15	7.55156e-15
BnaA05g33070D	398	171	1.12548	0.488783	-1.20328	Down	1.8434e-21	1.25874e-20
BnaA05g33080D	5341	2463	11.7665	5.4847	-1.1012	Down	1.22244e-231	6.51875e-230
BnaA05g33100D	232	41	7.55835	1.35017	-2.48493	Down	2.53162e-33	2.36015e-32
BnaA05g33140D	8584	1876	113.92	25.1657	-2.17849	Down	0	0
BnaA05g33150D	24	0	1.00083	0.001	-9.96698	Down	6.81448e-08	2.50017e-07
BnaA05g33160D	179	2	1.79436	0.0202652	-6.46832	Down	1.40982e-50	1.80658e-49
BnaA05g33170D	2953	225	7.78078	0.599248	-3.69869	Down	0	0
BnaA05g33180D	865	257	3.58011	1.07517	-1.73544	Down	3.95718e-76	7.09766e-75
BnaA05g33190D	191	49	1.18761	0.307966	-1.94722	Down	7.4027e-21	4.95471e-20
BnaA05g33200D	24134	8241	154.675	53.3869	-1.53468	Down	0	0
BnaA05g33240D	1568	660	6.88451	2.92911	-1.23289	Down	1.05774e-82	2.02497e-81
BnaA05g33250D	178	81	1.16062	0.533851	-1.12039	Down	1.95402e-09	7.95175e-09
BnaA05g33260D	3100	821	25.947	6.94598	-1.90132	Down	1.4e-303	1.01435e-301
BnaA05g33270D	3971	1681	30.5402	13.0678	-1.22469	Down	2.41274e-204	1.12753e-202
BnaA05g33290D	356	175	2.96123	1.47138	-1.00903	Down	6.0722e-15	3.27521e-14
BnaA05g33310D	1913	730	10.5708	4.07738	-1.37437	Down	1.47846e-118	3.87023e-117
BnaA05g33360D	14572	5301	129.968	47.7901	-1.44337	Down	0	0
BnaA05g33370D	7790	3149	40.2932	16.4639	-1.29123	Down	0	0
BnaA05g33430D	36435	17685	213.663	104.829	-1.0273	Down	0	0
BnaA05g33440D	3478	1390	12.6046	5.09189	-1.30768	Down	2.44508e-198	1.09853e-196
BnaA05g33470D	933	343	6.30701	2.34369	-1.42817	Down	3.57902e-62	5.39191e-61
BnaA05g33480D	1352	573	11.3365	4.85647	-1.22299	Down	1.10714e-70	1.85806e-69
BnaA05g33490D	8401	4077	43.5015	21.3392	-1.02756	Down	0	0
BnaA05g33510D	7823	2363	29.7654	9.08797	-1.71161	Down	0	0
BnaA05g33660D	34	9	0.17723	0.0474205	-1.90204	Down	0.000122255	0.000334331
BnaA05g33670D	85	37	0.592083	0.260514	-1.18444	Down	1.53067e-05	4.60559e-05
BnaA05g33790D	68	24	1.16217	0.414606	-1.487	Down	4.22218e-06	1.34077e-05
BnaA05g34000D	26	2	0.195631	0.0152111	-3.68494	Down	1.85827e-06	6.09145e-06
BnaA05g34260D	1624	747	4.82356	2.24268	-1.10488	Down	3.73686e-72	6.39136e-71
BnaA05g35060D	3808	1706	2.22837	1.0091	-1.14292	Down	7.51764e-176	3.0039e-174
BnaA05g35220D	820	124	7.37668	1.12754	-2.70979	Down	4.23292e-125	1.18146e-123
BnaA05g35770D	1095	494	7.02265	3.20242	-1.13285	Down	3.49176e-51	4.53144e-50
BnaA05g36440D	559	101	3.23764	0.591293	-2.453	Down	6.90894e-77	1.24468e-75
BnaA05g36550D	490	208	3.90949	1.67746	-1.2207	Down	1.27929e-26	1.01155e-25
BnaA05g37170D	1612	753	10.5548	4.98362	-1.08263	Down	2.26524e-69	3.74339e-68
BnaA05g37180D	69	31	0.521686	0.236911	-1.13883	Down	0.000162289	0.000437146
BnaA05g37210D	158	65	7.05942	2.93556	-1.26592	Down	4.74024e-10	2.00617e-09
BnaA05g37220D	1185	421	12.8094	4.60001	-1.4775	Down	1.7675e-82	3.36969e-81
BnaA05g37240D	131	48	2.41009	0.892621	-1.43296	Down	4.6157e-10	1.95538e-09
BnaA05g37250D	377	172	4.0612	1.87287	-1.11666	Down	2.7329e-18	1.67686e-17
BnaA05g37370D	1705	541	13.6849	4.38914	-1.64058	Down	4.86942e-137	1.49389e-135
BnaA06g01390D	198585	73521	1342.42	502.364	-1.41803	Down	0	0
BnaA06g01650D	1659	750	15.1716	6.93282	-1.12986	Down	2.63168e-76	4.72716e-75
BnaA06g01670D	1133	503	5.14554	2.30905	-1.15602	Down	1.38412e-54	1.88324e-53
BnaA06g01730D	415	48	4.15566	0.485845	-3.09651	Down	2.17394e-73	3.78262e-72
BnaA06g01970D	16	0	0.063104	0.001	-5.97966	Down	1.67134e-05	5.00766e-05
BnaA06g02010D	4777	721	39.7354	6.06209	-2.71254	Down	0	0
BnaA06g02420D	26	4	0.695021	0.108081	-2.68494	Down	3.8463e-05	0.000111186
BnaA06g02640D	2699	1107	16.9733	7.0368	-1.27027	Down	1.20878e-147	3.97986e-146
BnaA06g02740D	331	113	0.841197	0.290277	-1.53501	Down	1.49241e-25	1.14656e-24
BnaA06g03330D	1265	523	15.0243	6.27872	-1.25876	Down	3.11282e-69	5.12556e-68
BnaA06g03350D	222	73	1.89534	0.629972	-1.5891	Down	1.79417e-18	1.10773e-17
BnaA06g03380D	174	2	2.04587	0.0237697	-6.42745	Down	4.15488e-49	5.20766e-48
BnaA06g03510D	236	113	2.63611	1.27584	-1.04697	Down	5.97294e-11	2.66233e-10
BnaA06g03530D	20	0	0.271965	0.001	-8.08728	Down	1.06721e-06	3.56658e-06
BnaA06g03540D	666	278	9.16265	3.86595	-1.24494	Down	1.16427e-36	1.16974e-35
BnaA06g03930D	475	80	0.603742	0.102781	-2.55436	Down	1.21623e-68	1.98438e-67
BnaA06g03980D	216	79	1.87656	0.693745	-1.43561	Down	1.02079e-15	5.67542e-15
BnaA06g04170D	16	1	0.290939	0.01838	-3.9845	Down	0.000158014	0.000426209
BnaA06g04850D	34	8	0.54162	0.128816	-2.07197	Down	4.85838e-05	0.000138909
BnaA06g05000D	431	98	3.75485	0.862992	-2.12134	Down	3.08716e-50	3.93191e-49
BnaA06g05190D	667	225	2.74728	0.936753	-1.55227	Down	1.24434e-50	1.59591e-49
BnaA06g05220D	149	72	1.21463	0.593271	-1.03375	Down	2.7355e-07	9.57353e-07
BnaA06g05840D	1030	416	2.76122	1.12725	-1.29249	Down	5.16294e-59	7.45201e-58
BnaA06g06150D	229	39	1.12084	0.192947	-2.53831	Down	1.09993e-33	1.03305e-32
BnaA06g06630D	631	304	1.30322	0.634639	-1.03807	Down	1.9719e-26	1.55052e-25
BnaA06g07630D	210	85	1.30575	0.534227	-1.28936	Down	3.14824e-13	1.57569e-12
BnaA06g07640D	20	0	0.179747	0.001	-7.48982	Down	1.06721e-06	3.56609e-06
BnaA06g07650D	3308	816	27.862	6.94706	-2.00382	Down	0	0
BnaA06g08280D	30	2	0.163748	0.0110344	-3.89139	Down	1.52933e-07	5.45908e-07
BnaA06g08960D	109	15	0.806564	0.112194	-2.8458	Down	8.19268e-19	5.11331e-18
BnaA06g09060D	87	41	0.624084	0.297285	-1.0699	Down	5.53242e-05	0.000157303
BnaA06g09370D	346	64	3.95907	0.740223	-2.41913	Down	1.80815e-47	2.20561e-46
BnaA06g10060D	161	67	1.58347	0.666074	-1.24933	Down	4.90328e-10	2.0729e-09
BnaA06g10170D	537	2	23.6552	0.0890526	-8.05328	Down	1.43281e-156	5.04358e-155
BnaA06g10620D	434	139	4.38807	1.42057	-1.62711	Down	8.86122e-36	8.71187e-35
BnaA06g10630D	89	8	0.963169	0.0875119	-3.46024	Down	1.68858e-18	1.0435e-17
BnaA06g10780D	1012	476	8.6954	4.1341	-1.07268	Down	1.41731e-43	1.61998e-42
BnaA06g10900D	2580	754	15.6481	4.6225	-1.75924	Down	1.37331e-227	7.20282e-226
BnaA06g10920D	314	61	2.60264	0.511069	-2.34839	Down	8.73692e-42	9.6464e-41
BnaA06g10930D	1003	437	4.88625	2.1519	-1.18312	Down	2.77726e-50	3.54028e-49
BnaA06g11180D	348	152	7.61121	3.36033	-1.17952	Down	2.0444e-18	1.25978e-17
BnaA06g11400D	54	20	0.933094	0.349322	-1.41746	Down	7.87228e-05	0.000219985
BnaA06g11690D	115	18	1.35215	0.213927	-2.66007	Down	1.68189e-18	1.03946e-17
BnaA06g12170D	31	7	0.410828	0.0937694	-2.13135	Down	8.05162e-05	0.00022474
BnaA06g12290D	66	0	0.825685	0.001	-9.68945	Down	1.94031e-20	1.28066e-19
BnaA06g12540D	1118	154	3.21088	0.447062	-2.84442	Down	7.2433e-179	2.93264e-177
BnaA06g12900D	41	8	0.266593	0.0525799	-2.34206	Down	1.39885e-06	4.63123e-06
BnaA06g13740D	3087	1330	38.931	16.9541	-1.19928	Down	3.53804e-154	1.2208e-152
BnaA06g13750D	27959	4930	133.299	23.7584	-2.48816	Down	0	0
BnaA06g13840D	1038	505	6.97659	3.43085	-1.02396	Down	1.65737e-41	1.82058e-40
BnaA06g13950D	43	5	0.34811	0.040915	-3.08884	Down	9.37262e-09	3.65062e-08
BnaA06g14090D	159	0	1.74283	0.001	-10.7672	Down	3.2241e-48	3.98585e-47
BnaA06g14200D	346	122	3.47213	1.2375	-1.48839	Down	1.58881e-25	1.21973e-24
BnaA06g14260D	775	323	8.02611	3.3812	-1.24717	Down	1.68883e-42	1.8888e-41
BnaA06g14310D	736	299	7.80308	3.20423	-1.28406	Down	3.00088e-42	3.33991e-41
BnaA06g14460D	234	101	0.968919	0.422725	-1.19666	Down	3.9506e-13	1.96733e-12
BnaA06g14470D	1876	509	8.78786	2.41009	-1.86643	Down	5.85538e-180	2.4012e-178
BnaA06g14680D	103	42	0.470968	0.194119	-1.27869	Down	4.19592e-07	1.45026e-06
BnaA06g14730D	117	36	1.20503	0.374783	-1.68494	Down	3.44402e-11	1.5563e-10
BnaA06g14860D	251	101	2.28427	0.929092	-1.29784	Down	1.1371e-15	6.30532e-15
BnaA06g14920D	1390	661	13.5151	6.49636	-1.05687	Down	7.98612e-58	1.1335e-56
BnaA06g14990D	555	231	5.15078	2.16699	-1.2491	Down	5.6063e-31	4.95804e-30
BnaA06g15240D	68	15	2.91337	0.649596	-2.16508	Down	2.5944e-09	1.04683e-08
BnaA06g15460D	24	2	0.336602	0.0283531	-3.56947	Down	6.39284e-06	1.99703e-05
BnaA06g15920D	20	0	0.232247	0.001	-7.85952	Down	1.06721e-06	3.56577e-06
BnaA06g16160D	3708	1497	32.7602	13.3688	-1.29307	Down	1.0467e-207	4.96744e-206
BnaA06g16440D	127	44	2.13551	0.74785	-1.51376	Down	1.64979e-10	7.1676e-10
BnaA06g16790D	206	92	2.1055	0.950476	-1.14744	Down	4.59538e-11	2.06172e-10
BnaA06g17220D	1233	403	43.3295	14.315	-1.59783	Down	5.65894e-96	1.23491e-94
BnaA06g17340D	26	6	0.352532	0.0822321	-2.09998	Down	0.000363532	0.000939856
BnaA06g17430D	3313	616	16.4385	3.08948	-2.41164	Down	0	0
BnaA06g18100D	253	66	5.00811	1.32057	-1.9231	Down	1.02251e-26	8.11052e-26
BnaA06g18150D	67	29	0.552899	0.241899	-1.19261	Down	0.000115827	0.000317547
BnaA06g19120D	489	113	7.34109	1.71473	-2.09802	Down	5.3276e-56	7.3928e-55
BnaA06g19550D	47	18	1.24574	0.482242	-1.36917	Down	0.000338884	0.000879015
BnaA06g19560D	276	0	4.08462	0.001	-11.996	Down	3.63124e-83	7.00114e-82
BnaA06g19680D	178	2	1.60436	0.0182211	-6.46024	Down	2.77394e-50	3.53666e-49
BnaA06g20570D	30	8	0.463729	0.124996	-1.89139	Down	0.000333622	0.000865979
BnaA06g20640D	23	4	0.0750883	0.0131999	-2.50807	Down	0.000200688	0.000535346
BnaA06g20790D	264	123	10.0693	4.74205	-1.08638	Down	9.69652e-13	4.73512e-12
BnaA06g21230D	56	6	0.46872	0.0507624	-3.2069	Down	2.15678e-11	9.83284e-11
BnaA06g22240D	107	5	0.536302	0.0253315	-4.40404	Down	4.91854e-26	3.82401e-25
BnaA06g23140D	115	53	0.912104	0.424901	-1.10207	Down	1.99484e-06	6.52253e-06
BnaA06g23270D	1719	469	13.4745	3.71599	-1.85841	Down	4.13824e-164	1.52784e-162
BnaA06g23330D	573	281	8.01242	3.97173	-1.01247	Down	3.04908e-23	2.19378e-22
BnaA06g23470D	573	181	7.48793	2.39084	-1.64705	Down	1.68658e-47	2.05869e-46
BnaA06g23480D	1562	750	8.37959	4.06694	-1.04294	Down	2.09138e-63	3.19938e-62
BnaA06g24600D	268	99	0.729711	0.272468	-1.42124	Down	7.0269e-19	4.39844e-18
BnaA06g25400D	331	5	3.3323	0.0508804	-6.03326	Down	1.46941e-90	3.04614e-89
BnaA06g25690D	905	209	6.44265	1.50393	-2.09892	Down	3.271e-102	7.49733e-101
BnaA06g25710D	24	1	0.296689	0.0124955	-4.56947	Down	9.1538e-07	3.07459e-06
BnaA06g25720D	202	93	0.965031	0.449094	-1.10356	Down	2.65652e-10	1.14035e-09
BnaA06g26350D	29	3	0.108062	0.0112996	-3.25752	Down	1.62078e-06	5.3414e-06
BnaA06g27290D	91	35	2.56406	0.996828	-1.36302	Down	5.9481e-07	2.02909e-06
BnaA06g27350D	89	21	0.521265	0.124323	-2.06792	Down	3.35768e-11	1.51794e-10
BnaA06g27410D	472	25	5.21634	0.279273	-4.22329	Down	2.6772e-107	6.38168e-106
BnaA06g27580D	6078	2443	35.1161	14.267	-1.29945	Down	0	0
BnaA06g28230D	741	362	6.77645	3.34624	-1.01799	Down	7.755e-30	6.66299e-29
BnaA06g28970D	106	31	0.623167	0.184215	-1.75823	Down	8.27096e-11	3.65751e-10
BnaA06g29050D	9909	3250	33.4439	11.0875	-1.5928	Down	0	0
BnaA06g29150D	32	8	0.175584	0.0443701	-1.9845	Down	0.000128656	0.000351037
BnaA06g29500D	1770	472	29.6563	7.99374	-1.89139	Down	5.91646e-173	2.32607e-171
BnaA06g29750D	1263	259	17.1249	3.54969	-2.27033	Down	1.99995e-156	7.02985e-155
BnaA06g29860D	675	260	2.88668	1.12391	-1.36088	Down	2.26424e-42	2.52695e-41
BnaA06g29880D	221	58	1.03318	0.27408	-1.91443	Down	2.13158e-23	1.53923e-22
BnaA06g29890D	276	37	2.16164	0.292915	-2.88358	Down	4.85778e-46	5.79543e-45
BnaA06g30000D	1171	487	7.19531	3.02473	-1.25025	Down	1.4559e-63	2.23282e-62
BnaA06g30120D	182	88	0.884343	0.432212	-1.03287	Down	1.34225e-08	5.17335e-08
BnaA06g30290D	1052	129	8.14413	1.00945	-3.0122	Down	1.62071e-178	6.5438e-177
BnaA06g30350D	1325	589	6.95312	3.12424	-1.15416	Down	2.24708e-63	3.43613e-62
BnaA06g30900D	110	41	0.835037	0.314602	-1.40831	Down	1.77785e-08	6.79299e-08
BnaA06g32410D	41	14	0.259753	0.0896539	-1.5347	Down	0.000273542	0.000716984
BnaA06g32460D	64	29	2.85951	1.30971	-1.12652	Down	0.000319478	0.000830883
BnaA06g32560D	370	83	4.16262	0.943861	-2.14085	Down	7.57996e-44	8.70864e-43
BnaA06g32850D	416	123	5.55226	1.65938	-1.74243	Down	1.0691e-37	1.09667e-36
BnaA06g33650D	1332	147	10.1526	1.13255	-3.16421	Down	1.31107e-236	7.14201e-235
BnaA06g33670D	1477	368	4.29584	1.08188	-1.9894	Down	1.32357e-154	4.58423e-153
BnaA06g33680D	21	1	0.368986	0.0177605	-4.37682	Down	6.40594e-06	2.00078e-05
BnaA06g33690D	714	109	5.77526	0.891179	-2.6961	Down	1.45002e-108	3.49163e-107
BnaA06g33700D	204	94	0.926022	0.431304	-1.10234	Down	2.2493e-10	9.68953e-10
BnaA06g33720D	832	307	9.10907	3.39746	-1.42285	Down	2.48918e-55	3.41595e-54
BnaA06g33790D	1844	882	7.2423	3.50146	-1.04849	Down	3.68826e-75	6.55439e-74
BnaA06g33870D	871	146	4.48048	0.759144	-2.56121	Down	8.57332e-125	2.38295e-123
BnaA06g33990D	1500	676	6.68924	3.04717	-1.13437	Down	1.33426e-69	2.21189e-68
BnaA06g34010D	3137	1450	13.652	6.37845	-1.09784	Down	3.2134e-136	9.78472e-135
BnaA06g34050D	291	137	2.91708	1.38816	-1.07135	Down	1.28755e-13	6.55148e-13
BnaA06g34070D	2874	629	15.4357	3.41471	-2.17643	Down	0	0
BnaA06g34410D	45	7	1.03487	0.162717	-2.669	Down	4.94094e-08	1.83194e-07
BnaA06g34530D	1324	383	6.09858	1.78322	-1.77399	Down	4.26922e-119	1.12399e-117
BnaA06g34540D	2377	555	7.74674	1.8283	-2.08309	Down	8.25014e-263	5.02429e-261
BnaA06g34550D	304	76	1.7629	0.445483	-1.9845	Down	4.49302e-33	4.16593e-32
BnaA06g34560D	91	19	2.1616	0.456197	-2.24437	Down	1.66473e-12	8.04106e-12
BnaA06g34570D	541	225	4.14374	1.74198	-1.25021	Down	2.81384e-30	2.44657e-29
BnaA06g34610D	301	16	4.64509	0.249582	-4.21812	Down	6.51468e-69	1.06696e-67
BnaA06g34670D	5084	2434	21.3432	10.3285	-1.04714	Down	2.11832e-203	9.86169e-202
BnaA06g34920D	64	19	2.41164	0.723687	-1.73658	Down	6.09666e-07	2.07735e-06
BnaA06g35330D	1469	151	11.0532	1.14844	-3.26672	Down	1.13208e-268	7.13122e-267
BnaA06g35460D	5172	2504	109.051	53.3667	-1.03099	Down	9.88248e-202	4.54588e-200
BnaA06g35490D	562	236	3.39107	1.43939	-1.23629	Down	7.15954e-31	6.3172e-30
BnaA06g35710D	220	1	2.58673	0.0118848	-7.76586	Down	2.14996e-64	3.33351e-63
BnaA06g35990D	639	297	2.63891	1.23978	-1.08986	Down	8.0561e-29	6.74774e-28
BnaA06g36330D	1620	753	17.0788	8.02419	-1.08978	Down	1.95685e-70	3.27211e-69
BnaA06g37240D	44	6	0.49383	0.0680677	-2.85897	Down	2.2611e-08	8.58396e-08
BnaA06g37320D	131	64	3.02745	1.49503	-1.01793	Down	1.95745e-06	6.40371e-06
BnaA06g37510D	491	23	3.62181	0.171489	-4.40052	Down	1.33265e-114	3.36249e-113
BnaA06g37630D	152	0	1.86673	0.001	-10.8663	Down	3.975e-46	4.75076e-45
BnaA06g37740D	2124	549	13.6313	3.5614	-1.93641	Down	9.65482e-214	4.74477e-212
BnaA06g38240D	170	0	1.54412	0.001	-10.5926	Down	1.66981e-51	2.17508e-50
BnaA06g38280D	134	38	1.4255	0.408612	-1.80267	Down	1.0209e-13	5.21784e-13
BnaA06g38500D	47	2	0.184438	0.00793317	-4.53909	Down	2.901e-12	1.38546e-11
BnaA06g38620D	224	15	1.00514	0.0680352	-3.88497	Down	9.22252e-49	1.15043e-47
BnaA06g39270D	1318	549	16.3362	6.87817	-1.24798	Down	4.05536e-71	6.85457e-70
BnaA06g39390D	1631	722	8.47359	3.79154	-1.16019	Down	3.17078e-78	5.79201e-77
BnaA06g39580D	91	45	0.718715	0.359246	-1.00045	Down	9.47292e-05	0.000262612
BnaA06g39640D	39	9	2.36083	0.55069	-2.09998	Down	1.09644e-05	3.34768e-05
BnaA06g39650D	2584	790	9.48556	2.93131	-1.69419	Down	2.80908e-216	1.4069e-214
BnaA06g39780D	1590	455	8.33908	2.41211	-1.78959	Down	2.31848e-144	7.47244e-143
BnaA06g39830D	7932	2586	108.018	35.5964	-1.60147	Down	0	0
BnaA06g39970D	418	174	3.06886	1.29126	-1.24892	Down	1.01352e-23	7.39449e-23
BnaA06g40190D	117	0	1.34532	0.001	-10.3937	Down	1.13233e-35	1.10967e-34
BnaA06g40400D	398	180	5.42783	2.48131	-1.12928	Down	1.51535e-19	9.71748e-19
BnaA06g40440D	76	23	0.800327	0.24482	-1.70887	Down	7.38934e-08	2.70445e-07
BnaA06g40860D	750	304	9.11539	3.73467	-1.28732	Down	3.49036e-43	3.96596e-42
BnaA07g00120D	83	28	1.06535	0.363276	-1.55219	Down	1.50549e-07	5.37712e-07
BnaA07g00240D	2208	1033	10.597	5.01129	-1.0804	Down	5.01832e-94	1.07402e-92
BnaA07g00280D	59	15	0.54433	0.139884	-1.96026	Down	2.02636e-07	7.16768e-07
BnaA07g00350D	840	390	5.52315	2.59201	-1.09142	Down	1.8938e-37	1.93397e-36
BnaA07g00430D	643	303	2.16707	1.03221	-1.07	Down	3.47262e-28	2.86254e-27
BnaA07g00480D	473	129	3.62883	1.00037	-1.85897	Down	1.83452e-46	2.2008e-45
BnaA07g00590D	1225	529	15.8975	6.93927	-1.19595	Down	4.80738e-62	7.22319e-61
BnaA07g00960D	5439	2511	45.5651	21.263	-1.09958	Down	2.68888e-235	1.45611e-233
BnaA07g00980D	389	119	2.98438	0.922819	-1.69331	Down	5.00144e-34	4.72822e-33
BnaA07g01020D	401	186	9.24446	4.33426	-1.0928	Down	9.54902e-19	5.94871e-18
BnaA07g01250D	1050	331	4.80113	1.52984	-1.64999	Down	8.49234e-86	1.68978e-84
BnaA07g01480D	83	27	0.279731	0.0919794	-1.60466	Down	7.4415e-08	2.72313e-07
BnaA07g02340D	23	0	0.394523	0.001	-8.62396	Down	1.35562e-07	4.85744e-07
BnaA07g02360D	100	0	3.0073	0.001	-11.5543	Down	1.355e-30	1.18899e-29
BnaA07g02610D	117	43	1.20239	0.446677	-1.4286	Down	4.27324e-09	1.70083e-08
BnaA07g02620D	694	235	7.61596	2.60674	-1.54678	Down	2.38818e-52	3.14774e-51
BnaA07g02650D	32	4	0.163802	0.0206963	-2.9845	Down	1.26816e-06	4.21206e-06
BnaA07g02700D	270	107	1.50436	0.602612	-1.31985	Down	3.80944e-17	2.24497e-16
BnaA07g02760D	578	281	2.96514	1.4571	-1.025	Down	7.05744e-24	5.17007e-23
BnaA07g03340D	34	0	0.16624	0.001	-7.37712	Down	7.02092e-11	3.11676e-10
BnaA07g03470D	690	190	2.8296	0.787578	-1.8451	Down	2.47004e-66	3.92524e-65
BnaA07g03530D	524	253	3.19466	1.55911	-1.03493	Down	4.07196e-22	2.83729e-21
BnaA07g03600D	1864	738	9.93722	3.97686	-1.32121	Down	6.7674e-109	1.63441e-107
BnaA07g03790D	4527	2003	56.7101	25.3627	-1.1609	Down	6.76524e-214	3.33141e-212
BnaA07g03800D	1299	493	10.7575	4.1268	-1.38225	Down	8.47844e-82	1.60803e-80
BnaA07g04130D	459	192	2.2643	0.957386	-1.24189	Down	1.11663e-25	8.61298e-25
BnaA07g04210D	691	285	4.29371	1.79005	-1.26223	Down	9.14536e-39	9.56175e-38
BnaA07g04570D	292	67	5.61429	1.30212	-2.10824	Down	2.69034e-34	2.55854e-33
BnaA07g04810D	115	51	0.994488	0.445797	-1.15757	Down	7.6011e-07	2.57168e-06
BnaA07g06110D	107	8	0.782508	0.059137	-3.72597	Down	2.8194e-23	2.03032e-22
BnaA07g06320D	48	12	0.501529	0.126736	-1.9845	Down	2.4084e-06	7.81757e-06
BnaA07g06330D	3011	1423	27.6164	13.1925	-1.06581	Down	8.9662e-125	2.4912e-123
BnaA07g06360D	780	375	5.11073	2.48362	-1.04109	Down	1.96128e-32	1.79198e-31
BnaA07g07020D	42	0	0.392116	0.001	-8.61514	Down	2.86262e-13	1.43548e-12
BnaA07g07270D	687	226	3.98145	1.32391	-1.58849	Down	8.06482e-54	1.08522e-52
BnaA07g07290D	271	101	1.32296	0.498384	-1.40844	Down	7.7594e-19	4.84619e-18
BnaA07g07430D	13790	5530	111.928	45.3695	-1.30278	Down	0	0
BnaA07g07710D	165	35	0.573817	0.123033	-2.22154	Down	2.7043e-21	1.83531e-20
BnaA07g07720D	90	16	0.2347	0.042175	-2.47636	Down	9.6548e-14	4.93874e-13
BnaA07g07730D	184	42	0.909127	0.209759	-2.11575	Down	2.87224e-22	2.0086e-21
BnaA07g07790D	1804	332	11.0631	2.05799	-2.42645	Down	5.26374e-241	2.9261e-239
BnaA07g07940D	766	361	7.62164	3.63071	-1.06985	Down	2.95066e-33	2.74662e-32
BnaA07g08110D	1235	547	7.95861	3.56305	-1.1594	Down	1.30997e-59	1.90426e-58
BnaA07g08260D	66	29	0.438261	0.194649	-1.17092	Down	0.000163109	0.000439241
BnaA07g08620D	1665	701	22.8731	9.73405	-1.23254	Down	1.15214e-87	2.32851e-86
BnaA07g08710D	400	2	2.96923	0.0150065	-7.62836	Down	6.67918e-116	1.70759e-114
BnaA07g09250D	861	4	5.21535	0.0244909	-7.73437	Down	9.41232e-249	5.39172e-247
BnaA07g09530D	896	329	5.38218	1.99761	-1.42992	Down	6.9618e-60	1.01726e-58
BnaA07g09580D	1857	838	28.7522	13.115	-1.13246	Down	1.68027e-85	3.3316e-84
BnaA07g09660D	148	2	3.56064	0.0486364	-6.19396	Down	1.76728e-41	1.93986e-40
BnaA07g09790D	756	200	0.995702	0.266258	-1.90289	Down	1.56705e-75	2.79156e-74
BnaA07g09950D	8857	4358	88.9757	44.2524	-1.00766	Down	0	0
BnaA07g09960D	274	31	0.657514	0.0751936	-3.12834	Down	1.8383e-49	2.31518e-48
BnaA07g09970D	395	149	3.96809	1.51299	-1.39104	Down	2.78944e-26	2.18282e-25
BnaA07g10030D	10649	5181	165.975	81.6231	-1.02392	Down	0	0
BnaA07g10570D	1748	775	15.5313	6.9604	-1.15794	Down	1.88661e-83	3.64993e-82
BnaA07g10670D	72	32	0.909233	0.408467	-1.15443	Down	9.78978e-05	0.000270905
BnaA07g10900D	76	37	1.18257	0.581943	-1.02298	Down	0.000283166	0.000741018
BnaA07g11200D	106	28	1.21438	0.324243	-1.90507	Down	6.79298e-12	3.18426e-11
BnaA07g11280D	616	276	8.52477	3.86079	-1.14277	Down	6.3729e-30	5.48902e-29
BnaA07g11670D	81	11	1.5542	0.213344	-2.86492	Down	2.0738e-14	1.09354e-13
BnaA07g11770D	3429	728	7.91477	1.69851	-2.22028	Down	0	0
BnaA07g11810D	128	0	0.421106	0.001	-8.71804	Down	5.86448e-39	6.15254e-38
BnaA07g12240D	334	138	3.78942	1.5826	-1.25968	Down	1.67005e-19	1.06881e-18
BnaA07g12880D	30	0	1.6755	0.001	-10.7104	Down	1.09954e-09	4.54742e-09
BnaA07g13250D	58	25	0.793296	0.345631	-1.19863	Down	0.000321654	0.000836335
BnaA07g13310D	44	13	0.206318	0.0616159	-1.7435	Down	3.5872e-05	0.000104024
BnaA07g14040D	36	5	0.654612	0.0919002	-2.8325	Down	5.2699e-07	1.80571e-06
BnaA07g14090D	2074	820	62.3714	24.9262	-1.32322	Down	3.14876e-121	8.44773e-120
BnaA07g14380D	25	2	0.230422	0.0186328	-3.62836	Down	3.4509e-06	1.10421e-05
BnaA07g14630D	172	80	5.15603	2.42405	-1.08884	Down	8.19136e-09	3.20379e-08
BnaA07g14640D	154	44	1.04028	0.300432	-1.79186	Down	1.94329e-15	1.06772e-14
BnaA07g14760D	102	44	0.448684	0.19564	-1.1975	Down	1.73209e-06	5.6903e-06
BnaA07g14940D	86	19	0.374093	0.083541	-2.16284	Down	2.01862e-11	9.21959e-11
BnaA07g15870D	174	61	3.09205	1.0957	-1.49671	Down	1.12204e-13	5.72283e-13
BnaA07g15880D	45	12	1.59934	0.431096	-1.89139	Down	9.89172e-06	3.0319e-05
BnaA07g16120D	10352	4483	187.511	82.0796	-1.19188	Down	0	0
BnaA07g16150D	14867	5463	173.069	64.2824	-1.42885	Down	0	0
BnaA07g16230D	20	2	0.240893	0.0243494	-3.30643	Down	7.31836e-05	0.000205242
BnaA07g16430D	114	47	1.41862	0.591184	-1.26281	Down	1.33612e-07	4.79061e-07
BnaA07g16450D	328	160	3.14036	1.54842	-1.02013	Down	4.14424e-14	2.15938e-13
BnaA07g16900D	50	15	0.719538	0.218193	-1.72147	Down	1.22873e-05	3.73277e-05
BnaA07g17010D	497	118	7.00186	1.68037	-2.05896	Down	1.43694e-55	1.97973e-54
BnaA07g17090D	69	10	0.541767	0.0793649	-2.7711	Down	4.3656e-12	2.06422e-11
BnaA07g17250D	883	332	1.94941	0.740876	-1.39573	Down	5.51868e-57	7.75779e-56
BnaA07g17280D	88	33	0.845122	0.320343	-1.39954	Down	5.4804e-07	1.87521e-06
BnaA07g17450D	62	11	0.809085	0.145098	-2.47927	Down	7.04312e-10	2.9488e-09
BnaA07g17490D	99	22	0.836842	0.187973	-2.15443	Down	6.8626e-13	3.37936e-12
BnaA07g17700D	14	0	0.146934	0.001	-7.19902	Down	6.61412e-05	0.000186418
BnaA07g17770D	66	4	0.84139	0.051544	-4.0289	Down	1.22485e-15	6.78219e-15
BnaA07g18370D	164	76	1.8297	0.857065	-1.09413	Down	1.60193e-08	6.14066e-08
BnaA07g18430D	262	129	0.684188	0.340509	-1.0067	Down	2.4226e-11	1.10201e-10
BnaA07g18690D	79	21	1.01262	0.272085	-1.89597	Down	3.75116e-09	1.49742e-08
BnaA07g18850D	1158	457	34.8245	13.8918	-1.32587	Down	1.03187e-68	1.68582e-67
BnaA07g18890D	166	79	0.83291	0.400665	-1.05576	Down	3.34862e-08	1.25598e-07
BnaA07g18900D	639	286	5.59291	2.53027	-1.1443	Down	4.83942e-31	4.28655e-30
BnaA07g19910D	278	58	1.84994	0.390126	-2.24546	Down	2.73602e-35	2.66065e-34
BnaA07g20080D	185	2	0.875347	0.00956541	-6.51589	Down	2.4268e-52	3.19806e-51
BnaA07g20150D	1953	393	25.7368	5.2349	-2.29759	Down	2.41608e-244	1.36168e-242
BnaA07g20220D	37	0	0.145561	0.001	-7.18548	Down	8.91832e-12	4.15767e-11
BnaA07g20680D	93	37	0.813232	0.327038	-1.31421	Down	9.16546e-07	3.07837e-06
BnaA07g20720D	1863	866	13.753	6.46202	-1.08969	Down	1.02733e-80	1.92504e-79
BnaA07g20940D	673	133	5.55375	1.1094	-2.32368	Down	1.44052e-86	2.88273e-85
BnaA07g21090D	645	222	3.32887	1.15812	-1.52324	Down	1.00226e-47	1.23015e-46
BnaA07g21330D	17	1	0.162762	0.00967766	-4.07197	Down	8.36096e-05	0.000232966
BnaA07g22330D	30	0	0.210376	0.001	-7.71683	Down	1.09954e-09	4.54871e-09
BnaA07g22350D	57	16	0.431653	0.122474	-1.81739	Down	1.21554e-06	4.04332e-06
BnaA07g22740D	31	3	0.219853	0.0215059	-3.35374	Down	4.88336e-07	1.67727e-06
BnaA07g24070D	72	19	1.38151	0.368503	-1.9065	Down	1.65286e-08	6.32858e-08
BnaA07g24270D	494	67	4.60287	0.631018	-2.86678	Down	1.17652e-80	2.20348e-79
BnaA07g25000D	39	12	1.3654	0.424661	-1.68494	Down	0.000148721	0.0004024
BnaA07g25540D	187	50	2.56893	0.694297	-1.88754	Down	1.1143e-19	7.17394e-19
BnaA07g25550D	967	411	9.7771	4.20039	-1.21888	Down	8.45296e-51	1.08755e-49
BnaA07g25800D	1047	246	13.204	3.13587	-2.07404	Down	3.4146e-116	8.75415e-115
BnaA07g26030D	360	17	0.761967	0.0363703	-4.38889	Down	2.75696e-84	5.38488e-83
BnaA07g26060D	169	61	3.085	1.12555	-1.45465	Down	7.83948e-13	3.84671e-12
BnaA07g26980D	32	4	0.248756	0.0314303	-2.9845	Down	1.26816e-06	4.21225e-06
BnaA07g27120D	939	258	9.69244	2.69186	-1.84826	Down	7.79336e-90	1.6047e-88
BnaA07g27140D	177	0	1.04845	0.001	-10.034	Down	1.35438e-53	1.81549e-52
BnaA07g27290D	214	22	1.42405	0.147979	-3.26654	Down	1.61984e-40	1.74818e-39
BnaA07g27330D	1268	559	8.47995	3.77877	-1.16614	Down	1.04841e-61	1.56819e-60
BnaA07g27730D	124	37	1.29274	0.389902	-1.72925	Down	3.67338e-12	1.744e-11
BnaA07g28800D	107	22	1.07605	0.223634	-2.26654	Down	1.26572e-14	6.73977e-14
BnaA07g29050D	106	30	1.1954	0.341975	-1.80553	Down	3.68888e-11	1.66429e-10
BnaA07g29130D	4310	1916	22.2075	9.97888	-1.15409	Down	7.43764e-202	3.42557e-200
BnaA07g29230D	2094	689	21.71	7.22049	-1.58819	Down	2.88172e-160	1.03882e-158
BnaA07g29260D	3378	1363	19.5769	7.98445	-1.29389	Down	1.38066e-189	5.92707e-188
BnaA07g29680D	277	86	1.59842	0.501619	-1.67198	Down	2.84312e-24	2.10849e-23
BnaA07g29890D	192	64	1.53974	0.518789	-1.56947	Down	6.51218e-16	3.64721e-15
BnaA07g30030D	20	3	0.315918	0.0478995	-2.72147	Down	0.00030565	0.000796219
BnaA07g30330D	1084	416	12.0224	4.66358	-1.36621	Down	2.20366e-67	3.54184e-66
BnaA07g30590D	182	58	0.940863	0.303073	-1.63432	Down	5.55172e-16	3.11811e-15
BnaA07g30740D	283	2	5.11624	0.0365476	-7.12916	Down	2.98988e-81	5.63131e-80
BnaA07g30750D	805	1	11.8202	0.0148421	-9.63735	Down	1.41173e-238	7.77121e-237
BnaA07g31750D	1894	543	7.53646	2.184	-1.78692	Down	3.0677e-171	1.18824e-169
BnaA07g32330D	65	29	0.447455	0.201789	-1.14889	Down	0.000228754	0.000604866
BnaA07g33050D	45	1	0.837748	0.0188177	-5.47636	Down	8.68204e-13	4.25161e-12
BnaA07g33060D	37461	13453	250.17	90.8111	-1.46197	Down	0	0
BnaA07g33170D	31	8	0.315816	0.0823809	-1.9387	Down	0.00020775	0.000553077
BnaA07g33500D	93	0	0.947447	0.001	-9.8879	Down	1.67057e-28	1.38565e-27
BnaA07g33530D	71	5	0.51883	0.0369319	-3.81232	Down	4.01714e-16	2.2682e-15
BnaA07g33650D	149	7	1.51302	0.0718493	-4.39632	Down	1.00581e-35	9.87532e-35
BnaA07g33670D	1453	455	18.0333	5.70802	-1.6596	Down	5.53632e-119	1.45602e-117
BnaA07g33800D	5013	1745	84.7493	29.8194	-1.50695	Down	0	0
BnaA07g33880D	1721	638	19.6684	7.37011	-1.41612	Down	1.00365e-111	2.48198e-110
BnaA07g34020D	124	54	0.459504	0.202268	-1.18381	Down	1.70284e-07	6.05958e-07
BnaA07g34050D	814	259	2.76124	0.888063	-1.63658	Down	3.68948e-66	5.85043e-65
BnaA07g34060D	36	9	0.85731	0.216642	-1.9845	Down	4.72546e-05	0.000135303
BnaA07g34080D	520	173	3.91263	1.31576	-1.57224	Down	1.45493e-40	1.57205e-39
BnaA07g34110D	66	30	0.460419	0.211541	-1.12201	Down	0.000268706	0.000704939
BnaA07g34250D	334	132	3.56524	1.42423	-1.32381	Down	6.11034e-21	4.09982e-20
BnaA07g34780D	32	2	0.161424	0.010198	-3.9845	Down	4.3388e-08	1.61473e-07
BnaA07g35170D	611	295	4.86662	2.37505	-1.03496	Down	1.58393e-25	1.21611e-24
BnaA07g35200D	6714	2964	72.576	32.3858	-1.16413	Down	0	0
BnaA07g35310D	177	52	1.91773	0.569484	-1.75167	Down	4.9436e-17	2.90076e-16
BnaA07g35350D	134	45	1.86266	0.632273	-1.55874	Down	1.96568e-11	8.98565e-11
BnaA07g35790D	2724	1242	29.754	13.7128	-1.11757	Down	6.0109e-122	1.62514e-120
BnaA07g35950D	1371	556	8.50217	3.48524	-1.28658	Down	2.04918e-77	3.71176e-76
BnaA07g35980D	76	37	2.10351	1.03514	-1.02298	Down	0.000283166	0.000741044
BnaA07g36250D	56	15	1.48428	0.401869	-1.88497	Down	8.21508e-07	2.77148e-06
BnaA07g36340D	1458	565	3.7593	1.47252	-1.35217	Down	1.27577e-88	2.60131e-87
BnaA07g36530D	25	4	0.468203	0.0757214	-2.62836	Down	6.70202e-05	0.000188743
BnaA07g37510D	75	35	1.04253	0.491768	-1.08404	Down	0.000156377	0.000422012
BnaA07g37930D	783	358	8.04679	3.71885	-1.11356	Down	4.02384e-36	3.98864e-35
BnaA07g38330D	97	33	1.02147	0.351263	-1.54002	Down	1.60714e-08	6.1603e-08
BnaA07g38390D	791	370	5.46121	2.58213	-1.08066	Down	7.96794e-35	7.67315e-34
BnaA07g38400D	1362	654	8.96167	4.34965	-1.04287	Down	1.64381e-55	2.26049e-54
BnaA07g38610D	18976	9095	111.002	53.7768	-1.04553	Down	0	0
BnaA07g38640D	2617	1228	42.1179	19.9768	-1.07611	Down	2.19536e-110	5.37284e-109
BnaA07g38660D	2879	686	12.3291	2.96946	-2.05379	Down	0	0
BnaA07g38720D	41	14	0.377521	0.130302	-1.5347	Down	0.000273542	0.00071701
BnaA07g39140D	832	345	4.27752	1.79289	-1.25449	Down	6.67118e-46	7.93818e-45
BnaA07g39250D	67	13	0.34751	0.0681555	-2.35015	Down	5.12334e-10	2.16331e-09
BnaA08g00280D	61	25	0.60759	0.251701	-1.27139	Down	0.000111099	0.000305511
BnaA08g00680D	117	55	0.968064	0.459987	-1.07351	Down	2.67386e-06	8.64442e-06
BnaA08g00830D	216	4	2.14691	0.0401869	-5.73939	Down	1.82983e-58	2.61894e-57
BnaA08g02180D	178	30	0.74693	0.127246	-2.55335	Down	1.10262e-26	8.73461e-26
BnaA08g02410D	247	69	1.4359	0.405454	-1.82435	Down	1.98149e-24	1.47561e-23
BnaA08g02630D	93	35	0.888593	0.338028	-1.39438	Down	2.80528e-07	9.80978e-07
BnaA08g03330D	79	22	3.16769	0.891668	-1.82885	Down	8.79232e-09	3.4306e-08
BnaA08g06050D	73	31	0.859401	0.368892	-1.22013	Down	4.14892e-05	0.000119524
BnaA08g06350D	102	43	2.22568	0.94841	-1.23066	Down	1.02606e-06	3.43408e-06
BnaA08g06460D	124	40	1.05291	0.343316	-1.61677	Down	3.47732e-11	1.57106e-10
BnaA08g06730D	135	1	2.70657	0.0202652	-7.06132	Down	3.26472e-39	3.43787e-38
BnaA08g09290D	20	0	0.103563	0.001	-6.69436	Down	1.06721e-06	3.56593e-06
BnaA08g12080D	95	35	0.669695	0.249394	-1.42508	Down	1.30876e-07	4.69599e-07
BnaA08g12710D	75	35	0.965306	0.455341	-1.08404	Down	0.000156377	0.000422027
BnaA08g12900D	209	95	1.09005	0.500828	-1.12201	Down	7.35924e-11	3.2628e-10
BnaA08g12920D	17	0	0.141784	0.001	-7.14755	Down	8.40156e-06	2.59238e-05
BnaA08g12940D	124	43	0.553504	0.194014	-1.51244	Down	2.78566e-10	1.19453e-09
BnaA08g13030D	78	2	0.61656	0.01598	-5.26991	Down	4.15148e-21	2.80242e-20
BnaA08g13330D	881	46	6.00307	0.316825	-4.24394	Down	1.53768e-199	6.98127e-198
BnaA08g13390D	166	60	1.57327	0.574794	-1.45265	Down	1.31784e-12	6.39835e-12
BnaA08g13860D	54	18	0.491436	0.165581	-1.56947	Down	2.07068e-05	6.15238e-05
BnaA08g14100D	871	315	8.37336	3.06096	-1.45182	Down	1.44528e-59	2.09971e-58
BnaA08g14290D	111	33	2.99278	0.899355	-1.73453	Down	4.52578e-11	2.03112e-10
BnaA08g14630D	351	150	2.06999	0.894164	-1.21101	Down	2.75232e-19	1.74741e-18
BnaA08g15520D	199	94	0.975025	0.465538	-1.06654	Down	1.06689e-09	4.41789e-09
BnaA08g16190D	226	3	5.58028	0.0748745	-6.21972	Down	7.80332e-63	1.18583e-61
BnaA08g16670D	90	34	0.414556	0.158301	-1.38889	Down	4.73746e-07	1.62921e-06
BnaA08g17260D	7516	1987	90.8775	24.2847	-1.90388	Down	0	0
BnaA08g17310D	436	42	2.36604	0.230383	-3.36037	Down	4.92376e-83	9.46826e-82
BnaA08g17340D	799	214	2.56478	0.694354	-1.88509	Down	9.60164e-79	1.76402e-77
BnaA08g17400D	1051	435	5.34778	2.2373	-1.25718	Down	1.03032e-57	1.45983e-56
BnaA08g17750D	691	307	3.84321	1.72592	-1.15495	Down	6.58126e-34	6.21292e-33
BnaA08g18010D	332	129	2.29726	0.902249	-1.34832	Down	2.24996e-21	1.53165e-20
BnaA08g18060D	37	5	0.205665	0.0280927	-2.87203	Down	2.98674e-07	1.04235e-06
BnaA08g18560D	327	127	3.13719	1.23158	-1.34897	Down	4.33028e-21	2.9215e-20
BnaA08g18900D	1927	950	21.4734	10.7006	-1.00486	Down	2.73348e-73	4.75058e-72
BnaA08g18980D	4217	1797	66.9495	28.8374	-1.21513	Down	3.08698e-214	1.52319e-212
BnaA08g19280D	3268	1258	43.4319	16.8994	-1.36178	Down	2.3399e-198	1.05192e-196
BnaA08g20060D	405	34	3.35099	0.284356	-3.55882	Down	3.88872e-81	7.31672e-80
BnaA08g20100D	47	2	0.261871	0.0112638	-4.53909	Down	2.901e-12	1.38555e-11
BnaA08g20170D	625	10	1.39062	0.0224902	-5.95029	Down	5.36646e-169	2.04408e-167
BnaA08g20210D	1421	435	16.8985	5.22888	-1.69232	Down	1.24796e-119	3.30102e-118
BnaA08g20260D	13	0	0.501959	0.001	-8.97143	Down	0.000131576	0.000358458
BnaA08g20270D	580	240	5.02031	2.0998	-1.25752	Down	1.26749e-32	1.16417e-31
BnaA08g20440D	598	0	2.83379	0.001	-11.4685	Down	2.38456e-179	9.69734e-178
BnaA08g20660D	21	0	0.283508	0.001	-8.14725	Down	5.3647e-07	1.8364e-06
BnaA08g20710D	248	109	1.98374	0.881302	-1.17052	Down	2.10484e-13	1.06107e-12
BnaA08g20810D	879	326	6.89011	2.58297	-1.4155	Down	6.45682e-58	9.17151e-57
BnaA08g20920D	103	26	2.62616	0.670072	-1.97056	Down	4.60718e-12	2.17564e-11
BnaA08g21580D	488	192	3.51135	1.39643	-1.33028	Down	4.40582e-30	3.81222e-29
BnaA08g21930D	81	3	1.60339	0.060026	-4.73939	Down	8.087e-21	5.40729e-20
BnaA08g21960D	107	21	0.523167	0.103786	-2.33365	Down	4.25858e-15	2.30973e-14
BnaA08g21980D	413	116	2.48085	0.704325	-1.81652	Down	1.45634e-39	1.544e-38
BnaA08g22090D	157	42	2.54421	0.687966	-1.88681	Down	9.52442e-17	5.52543e-16
BnaA08g22160D	580	149	10.2486	2.66126	-1.94524	Down	4.78626e-60	7.00765e-59
BnaA08g22520D	1378	600	11.3416	4.99163	-1.18405	Down	1.677e-68	2.73129e-67
BnaA08g22640D	2144	870	12.2963	5.0435	-1.28572	Down	6.95248e-120	1.84168e-118
BnaA08g22720D	5160	1319	63.4537	16.3952	-1.95243	Down	0	0
BnaA08g22870D	36	9	0.167052	0.0422141	-1.9845	Down	4.72546e-05	0.000135309
BnaA08g22930D	1458	8	8.91211	0.0494285	-7.49428	Down	0	0
BnaA08g22950D	552	267	3.87092	1.89257	-1.03233	Down	3.99164e-23	2.86155e-22
BnaA08g23000D	30	5	0.255198	0.0429923	-2.56947	Down	1.48681e-05	4.47875e-05
BnaA08g23020D	2023	786	24.1493	9.4841	-1.3484	Down	1.02239e-121	2.75808e-120
BnaA08g23050D	1251	36	5.53411	0.160975	-5.10345	Down	0	0
BnaA08g23060D	47	18	0.790306	0.305939	-1.36917	Down	0.000338884	0.000879077
BnaA08g23080D	36	10	0.577402	0.162121	-1.8325	Down	0.000114177	0.000313187
BnaA08g23090D	38	11	0.585461	0.171306	-1.773	Down	0.000105167	0.000290013
BnaA08g23260D	253	114	2.00493	0.913165	-1.13461	Down	4.71486e-13	2.33918e-12
BnaA08g23510D	585	135	12.0371	2.80779	-2.09998	Down	9.75172e-67	1.55677e-65
BnaA08g23700D	3481	198	11.4924	0.66075	-4.12043	Down	0	0
BnaA08g23720D	106	22	0.888013	0.186295	-2.25299	Down	2.09662e-14	1.10518e-13
BnaA08g23750D	19	0	0.262939	0.001	-8.03859	Down	2.12302e-06	6.9225e-06
BnaA08g26170D	4249	1532	26.4548	9.64144	-1.45621	Down	1.53681e-284	1.02253e-282
BnaA08g27130D	63	0	0.595282	0.001	-9.21743	Down	1.5275e-19	9.79372e-19
BnaA08g27910D	54	17	0.789206	0.251137	-1.65193	Down	1.00159e-05	3.06803e-05
BnaA08g30150D	17	0	0.135866	0.001	-7.08605	Down	8.40156e-06	2.59173e-05
BnaA08g31200D	33	4	0.777969	0.0953176	-3.0289	Down	7.0995e-07	2.40809e-06
BnaA08g31530D	159	64	0.457346	0.186077	-1.29739	Down	1.91891e-10	8.30288e-10
BnaA09g00420D	180	77	1.60848	0.695501	-1.20957	Down	1.402e-10	6.11936e-10
BnaA09g00760D	264	103	1.07232	0.422884	-1.3424	Down	3.35646e-17	1.98137e-16
BnaA09g00810D	356	163	1.62702	0.753	-1.11151	Down	3.0801e-17	1.82072e-16
BnaA09g01070D	1581	699	9.73371	4.34999	-1.16198	Down	4.57766e-76	8.20254e-75
BnaA09g02540D	25	4	0.337025	0.0545063	-2.62836	Down	6.70202e-05	0.000188722
BnaA09g03140D	1067	456	15.5699	6.7259	-1.21096	Down	2.56452e-55	3.51868e-54
BnaA09g03610D	93	38	1.79178	0.740033	-1.27574	Down	1.61006e-06	5.30748e-06
BnaA09g04510D	224	100	1.45048	0.654527	-1.148	Down	6.46788e-12	3.03575e-11
BnaA09g04590D	118	0	4.1467	0.001	-12.0177	Down	5.69204e-36	5.62325e-35
BnaA09g04610D	3205	1027	17.9855	5.82546	-1.62639	Down	1.05245e-252	6.12448e-251
BnaA09g06880D	124	52	0.707703	0.299984	-1.23826	Down	6.02238e-08	2.21854e-07
BnaA09g07110D	381	116	16.1029	4.95566	-1.70017	Down	1.52755e-33	1.42973e-32
BnaA09g07410D	25	3	0.104812	0.0127133	-3.0434	Down	1.72537e-05	5.16301e-05
BnaA09g07790D	15	0	0.0845803	0.001	-6.40225	Down	3.32482e-05	9.67404e-05
BnaA09g07820D	403	188	5.13758	2.42257	-1.08455	Down	1.27399e-18	7.90227e-18
BnaA09g08360D	56	11	0.248786	0.0493964	-2.33243	Down	1.6346e-08	6.26066e-08
BnaA09g08650D	209	101	1.2742	0.622413	-1.03365	Down	1.10804e-09	4.58103e-09
BnaA09g09350D	637	201	12.8534	4.09958	-1.6486	Down	1.10486e-52	1.46046e-51
BnaA09g09370D	2080	933	5.56969	2.5253	-1.14114	Down	1.06459e-96	2.3364e-95
BnaA09g09590D	343	9	2.88378	0.0764847	-5.23664	Down	1.42464e-88	2.90326e-87
BnaA09g09750D	3241	1585	14.1374	6.98852	-1.01646	Down	2.84906e-124	7.88606e-123
BnaA09g09770D	259	106	1.60088	0.662263	-1.27339	Down	1.06784e-15	5.92894e-15
BnaA09g09930D	99	30	0.398496	0.122061	-1.70697	Down	7.91476e-10	3.30336e-09
BnaA09g09970D	4217	1685	80.9145	32.6804	-1.30797	Down	3.97298e-240	2.19691e-238
BnaA09g10050D	2420	733	18.5661	5.68426	-1.70763	Down	6.18118e-205	2.89414e-203
BnaA09g10730D	46	4	0.773491	0.0679864	-3.50807	Down	3.0446e-10	1.3029e-09
BnaA09g10750D	685	264	8.53546	3.3251	-1.36007	Down	6.16308e-43	6.96081e-42
BnaA09g10820D	25	3	0.243582	0.0295455	-3.0434	Down	1.72537e-05	5.16238e-05
BnaA09g11070D	5092	2025	18.6266	7.48745	-1.31481	Down	7.5963e-292	5.22499e-290
BnaA09g11620D	19	1	0.206096	0.0109643	-4.23243	Down	2.32392e-05	6.86862e-05
BnaA09g12210D	94	24	0.640044	0.16518	-1.95413	Down	5.09094e-11	2.27695e-10
BnaA09g12220D	831	270	15.0233	4.93393	-1.60639	Down	9.14466e-66	1.44321e-64
BnaA09g12300D	222	87	2.18113	0.863997	-1.33598	Down	1.33329e-14	7.09491e-14
BnaA09g13090D	28	7	0.170375	0.0430536	-1.9845	Down	0.000352598	0.000912972
BnaA09g13800D	821	386	7.13926	3.39283	-1.07329	Down	1.05813e-35	1.03807e-34
BnaA09g14050D	810	82	1.07118	0.109612	-3.28873	Down	7.06024e-150	2.36815e-148
BnaA09g14060D	80	8	0.59526	0.0601688	-3.30643	Down	3.73624e-16	2.11334e-15
BnaA09g14690D	92	41	0.273343	0.123131	-1.15051	Down	1.09489e-05	3.34378e-05
BnaA09g15620D	193	87	1.99876	0.910725	-1.13402	Down	2.76144e-10	1.18442e-09
BnaA09g16100D	1236	3	12.5239	0.030726	-8.671	Down	0	0
BnaA09g17510D	20	2	0.246267	0.0248927	-3.30643	Down	7.31836e-05	0.000205234
BnaA09g17750D	90	19	0.973991	0.207841	-2.22843	Down	2.75228e-12	1.31641e-11
BnaA09g18420D	122	53	1.72135	0.755876	-1.18732	Down	2.00674e-07	7.10068e-07
BnaA09g18660D	321	137	7.22271	3.11588	-1.2129	Down	8.2895e-18	5.00462e-17
BnaA09g18710D	601	245	18.0739	7.44745	-1.27909	Down	1.3159e-34	1.26092e-33
BnaA09g19270D	177	81	1.21134	0.56033	-1.11226	Down	2.68802e-09	1.08359e-08
BnaA09g19410D	15	1	0.224468	0.0151262	-3.89139	Down	0.000297806	0.000776724
BnaA09g20100D	32	1	0.293498	0.00927087	-4.9845	Down	4.83766e-09	1.91923e-08
BnaA09g20630D	371	141	4.26072	1.63679	-1.38023	Down	1.65903e-24	1.23799e-23
BnaA09g21690D	170	67	0.838188	0.333912	-1.32781	Down	2.0219e-11	9.23342e-11
BnaA09g21700D	99	28	0.483045	0.138094	-1.80651	Down	1.61557e-10	7.0239e-10
BnaA09g21800D	763	358	14.4627	6.85921	-1.07623	Down	1.9406e-33	1.8117e-32
BnaA09g22450D	205	94	1.66823	0.773205	-1.1094	Down	1.64017e-10	7.12708e-10
BnaA09g23700D	570	260	19.8081	9.13284	-1.11695	Down	7.27164e-27	5.79416e-26
BnaA09g23710D	397	175	0.50992	0.227203	-1.16629	Down	1.88519e-20	1.24484e-19
BnaA09g25130D	190	91	0.726162	0.351549	-1.04656	Down	4.41958e-09	1.75745e-08
BnaA09g26100D	14	0	0.0843667	0.001	-6.3986	Down	6.61412e-05	0.000186382
BnaA09g26490D	108	19	0.84445	0.150165	-2.49146	Down	2.52364e-16	1.43833e-15
BnaA09g26520D	3509	1429	23.6354	9.7292	-1.28056	Down	9.5116e-194	4.16121e-192
BnaA09g26540D	1469	699	15.2978	7.35781	-1.05597	Down	6.2974e-61	9.33382e-60
BnaA09g26620D	3352	867	46.6633	12.1999	-1.93542	Down	0	0
BnaA09g26740D	24	0	0.120744	0.001	-6.9158	Down	6.81448e-08	2.50004e-07
BnaA09g28220D	111	42	1.99519	0.763089	-1.3866	Down	2.24578e-08	8.52845e-08
BnaA09g28230D	109	53	1.33689	0.657069	-1.02477	Down	1.29439e-05	3.92281e-05
BnaA09g29450D	42	10	0.104419	0.0251301	-2.05489	Down	6.64114e-06	2.07036e-05
BnaA09g29560D	386	114	5.12996	1.53143	-1.74407	Down	3.85802e-35	3.74034e-34
BnaA09g30820D	71	32	0.612859	0.279201	-1.13425	Down	0.000136696	0.000371552
BnaA09g30830D	82	30	1.07307	0.396824	-1.43517	Down	8.41682e-07	2.83641e-06
BnaA09g31270D	48	11	0.570815	0.132224	-2.11003	Down	9.29144e-07	3.11911e-06
BnaA09g31290D	65	19	0.409866	0.121101	-1.75894	Down	3.92464e-07	1.35899e-06
BnaA09g31380D	48	18	0.404648	0.153382	-1.39954	Down	0.000230526	0.00060931
BnaA09g31470D	223	109	2.90606	1.43579	-1.01722	Down	5.22428e-10	2.20479e-09
BnaA09g31540D	1262	312	10.658	2.6634	-2.0006	Down	2.40624e-133	7.16624e-132
BnaA09g31590D	433	22	5.33168	0.273819	-4.2833	Down	1.71823e-99	3.85985e-98
BnaA09g31730D	637	27	1.91626	0.0821003	-4.54477	Down	3.18266e-151	1.07888e-149
BnaA09g31990D	520	5	1.54156	0.0149828	-6.68494	Down	4.799e-146	1.56043e-144
BnaA09g32150D	813	0	6.78062	0.001	-12.7272	Down	1.43243e-243	8.03597e-242
BnaA09g32260D	206	94	0.388904	0.179377	-1.11642	Down	1.19425e-10	5.23784e-10
BnaA09g32510D	89	12	2.44172	0.332776	-2.87527	Down	9.31348e-16	5.18679e-15
BnaA09g32630D	534	220	0.437819	0.182323	-1.26384	Down	2.17138e-30	1.89448e-29
BnaA09g33190D	145	19	1.00853	0.133579	-2.91649	Down	3.67856e-25	2.79535e-24
BnaA09g33520D	77	31	4.15215	1.6897	-1.29709	Down	1.00031e-05	3.06463e-05
BnaA09g35700D	5440	1748	61.0554	19.8304	-1.62241	Down	0	0
BnaA09g35710D	112	16	1.08899	0.157249	-2.79186	Down	6.12094e-19	3.83988e-18
BnaA09g35860D	35	10	0.243799	0.0704091	-1.79186	Down	0.000180384	0.000483259
BnaA09g36740D	572	216	1.97605	0.754259	-1.38949	Down	2.85122e-37	2.89838e-36
BnaA09g36880D	52	0	0.543929	0.001	-9.08728	Down	2.94934e-16	1.67756e-15
BnaA09g37350D	41	13	0.417692	0.133869	-1.64162	Down	0.000133213	0.000362622
BnaA09g37370D	256	83	1.48271	0.485914	-1.60946	Down	1.95885e-21	1.33658e-20
BnaA09g37840D	79	29	0.882428	0.327427	-1.4303	Down	1.42724e-06	4.72309e-06
BnaA09g37850D	138	7	2.35851	0.120927	-4.28567	Down	1.16032e-32	1.06654e-31
BnaA09g38160D	1308	421	38.2326	12.4387	-1.61997	Down	1.05188e-103	2.44461e-102
BnaA09g39170D	123	43	0.990628	0.350057	-1.50075	Down	4.13978e-10	1.75721e-09
BnaA09g39740D	396	153	5.53738	2.16254	-1.35647	Down	2.05706e-25	1.57541e-24
BnaA09g40160D	775	61	11.8818	0.945311	-3.65182	Down	4.41222e-157	1.56213e-155
BnaA09g40250D	1388	651	10.3278	4.89623	-1.07678	Down	1.79687e-59	2.60843e-58
BnaA09g40440D	2034	934	16.4806	7.64953	-1.10733	Down	3.21546e-90	6.64695e-89
BnaA09g40500D	385	133	1.64273	0.573618	-1.51794	Down	5.21552e-29	4.39056e-28
BnaA09g40650D	827	79	14.6131	1.41101	-3.37247	Down	1.70447e-156	5.99697e-155
BnaA09g40740D	22	4	0.407142	0.0748253	-2.44394	Down	0.00034466	0.00089327
BnaA09g41660D	1685	725	9.91843	4.31366	-1.2012	Down	3.08978e-85	6.09994e-84
BnaA09g42010D	782	283	5.70111	2.08547	-1.45087	Down	1.3154e-53	1.7642e-52
BnaA09g42110D	29	0	0.260633	0.001	-8.02587	Down	2.18732e-09	8.87259e-09
BnaA09g42120D	480	37	2.90376	0.226249	-3.68194	Down	1.4266e-98	3.17554e-97
BnaA09g42130D	64	16	0.89227	0.225476	-1.9845	Down	4.74748e-08	1.7619e-07
BnaA09g42150D	313	118	4.46324	1.7008	-1.39188	Down	3.6329e-21	2.45643e-20
BnaA09g42420D	340	118	1.45205	0.509387	-1.51125	Down	1.20295e-25	9.26802e-25
BnaA09g42470D	102	20	0.855267	0.16951	-2.335	Down	1.82874e-14	9.66823e-14
BnaA09g42520D	2416	325	21.9659	2.98676	-2.87861	Down	0	0
BnaA09g42530D	1829	6	10.6129	0.0351915	-8.23638	Down	0	0
BnaA09g42630D	17947	8152	109.631	50.3349	-1.12302	Down	0	0
BnaA09g42650D	1195	278	11.865	2.79003	-2.08836	Down	1.61887e-133	4.83504e-132
BnaA09g42660D	1216	404	24.3792	8.18713	-1.57422	Down	1.08619e-92	2.29584e-91
BnaA09g42820D	371	124	7.84011	2.64871	-1.56558	Down	3.09856e-29	2.62442e-28
BnaA09g43150D	572	7	3.92895	0.0486008	-6.33702	Down	4.48008e-158	1.59773e-156
BnaA09g43630D	2046	623	21.5456	6.63142	-1.70001	Down	1.72589e-172	6.7564e-171
BnaA09g43990D	4584	1649	62.6065	22.7646	-1.45952	Down	6e-308	4.43933e-306
BnaA09g44040D	1028	469	6.62465	3.05498	-1.11668	Down	4.26276e-47	5.17309e-46
BnaA09g44300D	3060	1416	16.1481	7.55314	-1.09621	Down	1.30516e-132	3.8713e-131
BnaA09g44380D	71	26	0.433709	0.160538	-1.43381	Down	4.74184e-06	1.49916e-05
BnaA09g44630D	17	0	0.216722	0.001	-7.7597	Down	8.40156e-06	2.59227e-05
BnaA09g44670D	283	20	3.95727	0.282686	-3.80723	Down	2.67604e-60	3.93532e-59
BnaA09g44940D	59	14	0.157223	0.0377101	-2.05979	Down	7.98096e-08	2.91385e-07
BnaA09g45000D	395	160	2.03525	0.833309	-1.28828	Down	1.54228e-23	1.11887e-22
BnaA09g45380D	136	66	2.14464	1.05202	-1.02757	Down	1.02894e-06	3.44341e-06
BnaA09g45660D	208	1	2.3656	0.0114959	-7.68494	Down	7.81368e-61	1.15602e-59
BnaA09g45790D	32	5	0.100586	0.0158863	-2.66258	Down	4.95236e-06	1.56403e-05
BnaA09g46240D	229	1	1.93573	0.00854424	-7.82371	Down	4.58434e-67	7.34245e-66
BnaA09g46260D	3130	1202	23.4569	9.10534	-1.36523	Down	8.53278e-191	3.69551e-189
BnaA09g46280D	8268	2499	72.3664	22.1089	-1.71069	Down	0	0
BnaA09g46450D	504	238	4.76706	2.27542	-1.06697	Down	2.42894e-22	1.70216e-21
BnaA09g46620D	147	43	0.825415	0.244055	-1.75791	Down	1.87865e-14	9.92495e-14
BnaA09g46650D	151	67	0.899555	0.403451	-1.15682	Down	1.43664e-08	5.52523e-08
BnaA09g46890D	357	118	2.8054	0.93729	-1.58164	Down	1.37072e-28	1.13951e-27
BnaA09g46900D	64	26	0.735904	0.30219	-1.28406	Down	6.5827e-05	0.000185597
BnaA09g47240D	261	127	0.916164	0.45061	-1.02373	Down	1.40004e-11	6.45794e-11
BnaA09g47440D	50	12	0.350627	0.0850592	-2.0434	Down	9.21728e-07	3.09549e-06
BnaA09g47530D	57	15	0.475394	0.126455	-1.9105	Down	5.16884e-07	1.77216e-06
BnaA09g47620D	884	394	1.3604	0.612881	-1.15035	Down	1.20003e-42	1.3452e-41
BnaA09g48850D	150	1	1.71011	0.0115238	-7.21332	Down	1.19701e-43	1.37117e-42
BnaA09g49210D	213	82	1.57489	0.612842	-1.36166	Down	1.93164e-14	1.0199e-13
BnaA09g49870D	1573	684	7.69907	3.384	-1.18595	Down	3.92608e-78	7.16456e-77
BnaA09g50030D	1823	12	35.4871	0.236119	-7.23164	Down	0	0
BnaA09g50810D	61	24	1.94677	0.774212	-1.33028	Down	6.2646e-05	0.000177003
BnaA09g50890D	1466	391	12.2814	3.31097	-1.89115	Down	1.47979e-143	4.74018e-142
BnaA09g50900D	156	69	2.24841	1.00523	-1.16138	Down	7.43758e-09	2.91691e-08
BnaA09g50960D	2238	649	16.0909	4.71661	-1.77042	Down	2.01328e-199	9.12923e-198
BnaA09g51450D	107	34	0.644389	0.20697	-1.63851	Down	5.3212e-10	2.24414e-09
BnaA09g51630D	136	19	1.58714	0.224127	-2.82404	Down	5.85082e-23	4.17884e-22
BnaA09g52480D	44	15	0.515409	0.177605	-1.53705	Down	0.000158638	0.000427782
BnaA09g52830D	372	111	2.44597	0.737726	-1.72925	Down	1.53437e-33	1.43592e-32
BnaA09g53050D	203	88	0.993586	0.435368	-1.19041	Down	1.70231e-11	7.80847e-11
BnaA09g53350D	179	86	1.23042	0.597533	-1.04206	Down	1.39167e-08	5.35818e-08
BnaA09g53510D	2469	731	41.7407	12.4917	-1.74049	Down	1.1316e-214	5.61004e-213
BnaA09g54670D	84	13	0.955337	0.149446	-2.67638	Down	5.86836e-14	3.03531e-13
BnaA09g54690D	136	62	1.65507	0.762665	-1.11777	Down	1.67531e-07	5.96479e-07
BnaA09g55600D	867	195	5.10343	1.16023	-2.13706	Down	3.1143e-100	7.03481e-99
BnaA09g55630D	64	8	0.758204	0.095799	-2.9845	Down	4.3898e-12	2.07513e-11
BnaA09g55670D	598	260	4.31276	1.89536	-1.18614	Down	8.91968e-31	7.85418e-30
BnaA09g55750D	162	19	1.65039	0.195655	-3.07643	Down	2.16566e-29	1.84107e-28
BnaA09g56660D	92	37	0.659951	0.268281	-1.29861	Down	1.31674e-06	4.36905e-06
BnaA09g56980D	96	12	0.819606	0.103557	-2.9845	Down	1.73373e-17	1.03511e-16
BnaA10g00460D	3385	1594	21.489	10.2285	-1.07101	Down	3.97484e-141	1.25354e-139
BnaA10g00830D	30	7	0.163179	0.0384862	-2.08404	Down	0.000132436	0.000360693
BnaA10g01370D	1778	797	17.2698	7.82488	-1.14211	Down	4.84092e-83	9.31385e-82
BnaA10g01420D	83	16	1.41595	0.275901	-2.35954	Down	3.75824e-12	1.78302e-11
BnaA10g01760D	1973	952	15.5958	7.60646	-1.03586	Down	9.55286e-79	1.7555e-77
BnaA10g01970D	50	20	0.340696	0.13775	-1.30643	Down	0.000359876	0.000930896
BnaA10g02090D	2706	504	23.4656	4.41773	-2.40917	Down	0	0
BnaA10g02370D	24	2	0.135004	0.0113718	-3.56947	Down	6.39284e-06	1.9972e-05
BnaA10g03060D	41	8	0.120405	0.0237474	-2.34206	Down	1.39885e-06	4.63144e-06
BnaA10g03490D	129	61	1.23256	0.589135	-1.06499	Down	9.62876e-07	3.22939e-06
BnaA10g03660D	306	150	2.36697	1.17281	-1.01307	Down	3.978e-13	1.98071e-12
BnaA10g03700D	280	87	1.85798	0.583534	-1.67084	Down	1.69745e-24	1.26614e-23
BnaA10g06210D	26	4	0.713311	0.110925	-2.68494	Down	3.8463e-05	0.000111172
BnaA10g06300D	175	56	1.62734	0.526372	-1.62836	Down	2.37832e-15	1.30206e-14
BnaA10g06310D	235	94	1.72397	0.697033	-1.30643	Down	6.68454e-15	3.59993e-14
BnaA10g08440D	22	3	0.157814	0.0217525	-2.85897	Down	9.80516e-05	0.00027131
BnaA10g08890D	672	304	5.21524	2.38475	-1.12889	Down	6.78756e-32	6.12534e-31
BnaA10g08960D	4689	237	72.6004	3.70913	-4.29083	Down	0	0
BnaA10g12270D	84	26	2.73664	0.856204	-1.67638	Down	2.3385e-08	8.87091e-08
BnaA10g14070D	1581	495	13.8378	4.37932	-1.65984	Down	2.52806e-129	7.32378e-128
BnaA10g14110D	713	93	25.0559	3.30345	-2.9231	Down	5.68384e-118	1.47786e-116
BnaA10g14270D	64	13	0.47061	0.0966249	-2.28406	Down	2.3934e-09	9.67854e-09
BnaA10g14320D	4317	1398	37.6445	12.3223	-1.61117	Down	0	0
BnaA10g14450D	72	0	0.248825	0.001	-7.95899	Down	3.13074e-22	2.18582e-21
BnaA10g14470D	320	45	2.00166	0.284523	-2.81458	Down	7.66856e-52	1.00354e-50
BnaA10g14600D	14639	77	30.7625	0.163556	-7.55525	Down	0	0
BnaA10g14790D	135	18	0.85298	0.114959	-2.89139	Down	2.5012e-23	1.80348e-22
BnaA10g14810D	2404	1156	17.2316	8.37557	-1.0408	Down	2.84252e-96	6.21414e-95
BnaA10g15020D	737	261	1.82072	0.651751	-1.48212	Down	3.34812e-52	4.40033e-51
BnaA10g15040D	39	12	0.278696	0.0866788	-1.68494	Down	0.000148721	0.000402385
BnaA10g15110D	32136	14068	293.312	129.788	-1.17628	Down	0	0
BnaA10g15160D	2286	425	8.23379	1.54731	-2.41179	Down	1.05218e-302	7.59343e-301
BnaA10g15270D	1202	421	10.5997	3.75264	-1.49805	Down	2.479e-85	4.90601e-84
BnaA10g15820D	343	117	2.71815	0.937196	-1.5362	Down	1.88831e-26	1.48558e-25
BnaA10g15940D	213	6	1.8352	0.052254	-5.13425	Down	5.46886e-55	7.48401e-54
BnaA10g15950D	87	0	0.652519	0.001	-9.34988	Down	1.03535e-26	8.20706e-26
BnaA10g16310D	1499	339	10.3953	2.37628	-2.12915	Down	3.86198e-171	1.49352e-169
BnaA10g16330D	1058	418	3.85963	1.54135	-1.32427	Down	8.06658e-63	1.22507e-61
BnaA10g16360D	40	2	0.454923	0.0229918	-4.30643	Down	2.65464e-10	1.13968e-09
BnaA10g16670D	544	114	8.77016	1.85771	-2.23908	Down	2.89486e-67	4.64667e-66
BnaA10g16790D	95	24	1.81541	0.463581	-1.9694	Down	3.18832e-11	1.44325e-10
BnaA10g16800D	80	36	1.80873	0.822717	-1.13651	Down	4.95306e-05	0.000141483
BnaA10g17250D	80	16	1.83976	0.371926	-2.30643	Down	1.75791e-11	8.05896e-11
BnaA10g17310D	269	91	1.33543	0.456642	-1.54817	Down	2.66702e-21	1.81035e-20
BnaA10g17930D	444	92	4.41309	0.924298	-2.25536	Down	1.08636e-55	1.50095e-54
BnaA10g17980D	404	192	4.20715	2.02103	-1.05775	Down	5.56778e-18	3.38204e-17
BnaA10g18080D	552	142	3.17359	0.82521	-1.94328	Down	3.72246e-57	5.24687e-56
BnaA10g18110D	136	54	1.26719	0.508581	-1.31708	Down	2.59642e-09	1.04758e-08
BnaA10g18120D	225	111	3.99834	1.99382	-1.00387	Down	6.72128e-10	2.81791e-09
BnaA10g18130D	391	106	2.27444	0.623258	-1.86761	Down	6.29626e-39	6.59987e-38
BnaA10g18440D	464	4	7.88697	0.0687254	-6.84248	Down	3.11128e-131	9.15076e-130
BnaA10g18450D	20	0	0.216442	0.001	-7.75784	Down	1.06721e-06	3.56642e-06
BnaA10g18640D	75	22	0.324439	0.0961965	-1.75389	Down	5.2212e-08	1.93194e-07
BnaA10g18720D	698	15	5.20603	0.113085	-5.5247	Down	3.89632e-183	1.62508e-181
BnaA10g18890D	1129	385	3.91759	1.35036	-1.53662	Down	2.93306e-83	5.65652e-82
BnaA10g19280D	45	8	0.740746	0.13311	-2.47636	Down	1.69995e-07	6.04986e-07
BnaA10g19570D	508	193	3.30315	1.26849	-1.38073	Down	5.53722e-33	5.11987e-32
BnaA10g19960D	113	53	1.20074	0.569261	-1.07676	Down	3.76002e-06	1.19899e-05
BnaA10g20180D	561	197	2.9243	1.03798	-1.49431	Down	1.30344e-40	1.40962e-39
BnaA10g21540D	234	90	1.1978	0.465668	-1.36302	Down	9.64842e-16	5.37046e-15
BnaA10g21680D	2524	1216	15.8515	7.71932	-1.03807	Down	1.47268e-100	3.33482e-99
BnaA10g22140D	113	26	3.97099	0.923546	-2.10424	Down	3.89244e-14	2.03049e-13
BnaA10g22150D	316	125	1.50888	0.603314	-1.3225	Down	7.24642e-20	4.69746e-19
BnaA10g22470D	337	118	4.53658	1.60563	-1.49847	Down	3.89242e-25	2.95633e-24
BnaA10g22530D	907	411	6.60216	3.02402	-1.12647	Down	2.53784e-42	2.83144e-41
BnaA10g22660D	31	5	0.195475	0.0318686	-2.61677	Down	8.5972e-06	2.64951e-05
BnaA10g23730D	18	0	0.17872	0.001	-7.48155	Down	4.22334e-06	1.3409e-05
BnaA10g23810D	1394	520	9.77548	3.6859	-1.40715	Down	5.2999e-90	1.09251e-88
BnaA10g24390D	217	45	1.6473	0.345295	-2.2542	Down	5.2099e-28	4.27108e-27
BnaA10g24880D	182	49	1.61864	0.440494	-1.87759	Down	4.56544e-19	2.87662e-18
BnaA10g25070D	116	56	0.896542	0.437487	-1.03513	Down	5.69892e-06	1.78872e-05
BnaA10g25130D	248	1	1.48876	0.00606788	-7.9387	Down	1.04734e-72	1.80735e-71
BnaA10g25180D	732	318	3.90017	1.71263	-1.18732	Down	2.33416e-37	2.37771e-36
BnaA10g25210D	1589	761	7.2728	3.52068	-1.04665	Down	7.75142e-65	1.20927e-63
BnaA10g25220D	5490	2704	26.1082	12.998	-1.00621	Down	1.10002e-205	5.17363e-204
BnaA10g25240D	977	395	4.02237	1.6438	-1.29101	Down	5.6941e-56	7.89988e-55
BnaA10g25280D	13436	3783	67.0569	19.0842	-1.81301	Down	0	0
BnaA10g25300D	496	199	5.66852	2.29883	-1.30208	Down	1.31133e-29	1.11999e-28
BnaA10g25340D	1929	943	14.2515	7.04213	-1.01703	Down	8.49018e-75	1.50296e-73
BnaA10g25410D	2577	1267	13.4181	6.66834	-1.00878	Down	5.36242e-98	1.1886e-96
BnaA10g25440D	3039	1471	20.2372	9.90143	-1.0313	Down	2.04488e-119	5.39729e-118
BnaA10g25450D	43	10	3.28016	0.771065	-2.08884	Down	4.07238e-06	1.29494e-05
BnaA10g25470D	857	323	5.72724	2.18188	-1.39227	Down	3.71704e-55	5.09334e-54
BnaA10g25520D	24248	11096	331.653	153.405	-1.11233	Down	0	0
BnaA10g25540D	6948	3124	27.8477	12.6563	-1.13771	Down	0	0
BnaA10g25560D	1727	853	10.2105	5.09763	-1.00215	Down	1.37614e-65	2.16948e-64
BnaA10g25580D	114	47	0.711668	0.296575	-1.26281	Down	1.33612e-07	4.79085e-07
BnaA10g25590D	1066	377	7.00423	2.50386	-1.48408	Down	7.35254e-75	1.30188e-73
BnaA10g25600D	352	137	2.69832	1.06154	-1.3459	Down	1.64122e-22	1.15633e-21
BnaA10g25610D	11081	5253	112.401	53.8594	-1.06138	Down	0	0
BnaA10g25760D	3535	1562	15.4558	6.90315	-1.16282	Down	6.56986e-168	2.49081e-166
BnaA10g25800D	4481	1647	30.3788	11.2864	-1.42848	Down	1.7533e-291	1.20485e-289
BnaA10g25840D	4216	1966	25.5872	12.0606	-1.08512	Down	5.21424e-179	2.11579e-177
BnaA10g25850D	7657	2564	92.3444	31.2561	-1.56289	Down	0	0
BnaA10g25870D	909	214	27.249	6.48434	-2.07117	Down	6.07586e-101	1.38054e-99
BnaA10g25950D	1615	770	15.2447	7.34684	-1.05311	Down	1.62523e-66	2.58721e-65
BnaA10g25990D	540	231	2.62796	1.13632	-1.20957	Down	8.91078e-29	7.45255e-28
BnaA10g26010D	86	31	0.669087	0.243787	-1.45657	Down	3.36576e-07	1.17061e-06
BnaA10g26030D	5027	1600	35.1732	11.3159	-1.63613	Down	0	0
BnaA10g26040D	6260	2868	46.4318	21.5023	-1.11062	Down	7.22506e-275	4.66341e-273
BnaA10g26080D	1553	608	8.3937	3.32162	-1.33742	Down	9.89452e-93	2.09318e-91
BnaA10g26120D	6397	3075	28.5003	13.8479	-1.04131	Down	4.3406e-253	2.53195e-251
BnaA10g26130D	2264	950	4.16685	1.76734	-1.23738	Down	3.04498e-119	8.02542e-118
BnaA10g26190D	2698	1242	16.0017	7.4458	-1.10373	Down	1.95893e-118	5.11703e-117
BnaA10g26220D	3290	1545	16.5786	7.86946	-1.07498	Down	4.85466e-138	1.50193e-136
BnaA10g26230D	1162	514	4.84353	2.16563	-1.16127	Down	2.48566e-56	3.47022e-55
BnaA10g26240D	713	328	10.8779	5.05819	-1.10471	Down	1.22087e-32	1.12164e-31
BnaA10g26270D	2071	943	15.7982	7.27115	-1.1195	Down	1.99143e-93	4.23486e-92
BnaA10g26290D	2582	604	32.4315	7.66854	-2.08037	Down	7.98312e-285	5.32133e-283
BnaA10g26300D	289	73	5.04958	1.28927	-1.96961	Down	3.18246e-31	2.82708e-30
BnaA10g26310D	48	16	0.285408	0.0961633	-1.56947	Down	6.0931e-05	0.000172389
BnaA10g26360D	19382	7967	186.712	77.5768	-1.26711	Down	0	0
BnaA10g26380D	5523	2375	16.009	6.95852	-1.20203	Down	3.23742e-275	2.09327e-273
BnaA10g26390D	1460	716	8.74767	4.33628	-1.01244	Down	1.21535e-56	1.70226e-55
BnaA10g26410D	456	209	6.05169	2.80365	-1.11003	Down	1.31752e-21	9.0352e-21
BnaA10g26430D	3198	1480	19.7279	9.22845	-1.09608	Down	1.78489e-138	5.53142e-137
BnaA10g26440D	9268	4039	92.1182	40.5787	-1.18276	Down	0	0
BnaA10g26450D	13424	5831	43.4925	19.0959	-1.1875	Down	0	0
BnaA10g26490D	8261	3983	34.6651	16.8941	-1.03696	Down	0	0
BnaA10g26500D	596	212	5.83122	2.09659	-1.47575	Down	2.79594e-42	3.11418e-41
BnaA10g26550D	1772	846	23.1564	11.1749	-1.05115	Down	1.37114e-72	2.36055e-71
BnaA10g26560D	1227	567	20.9321	9.77725	-1.09822	Down	1.94768e-54	2.64266e-53
BnaA10g26580D	4560	1931	13.4124	5.741	-1.22419	Down	3.36902e-234	1.81637e-232
BnaA10g26590D	118	5	0.884319	0.0378758	-4.54522	Down	4.06832e-29	3.43547e-28
BnaA10g26610D	1822	672	9.34176	3.48269	-1.42349	Down	4.38756e-119	1.15473e-117
BnaA10g26640D	38544	9871	268.885	69.6041	-1.94974	Down	0	0
BnaA10g26650D	3845	1359	24.6932	8.82197	-1.48494	Down	3.01028e-265	1.8595e-263
BnaA10g26660D	185	58	4.78186	1.51537	-1.6579	Down	1.58664e-16	9.12666e-16
BnaA10g26700D	9414	3767	104.162	42.1304	-1.3059	Down	0	0
BnaA10g26710D	1582	659	10.9385	4.60577	-1.2479	Down	5.46484e-85	1.0734e-83
BnaA10g26760D	6263	2817	33.3888	15.18	-1.1372	Down	1.35887e-285	9.07434e-284
BnaA10g26800D	1388	499	13.6656	4.96597	-1.4604	Down	1.14916e-94	2.47386e-93
BnaA10g26810D	1000	469	1.96786	0.932895	-1.07684	Down	2.43414e-43	2.77183e-42
BnaA10g26820D	1762	768	10.2115	4.49894	-1.18254	Down	6.59512e-87	1.32486e-85
BnaA10g26850D	16975	5247	162.192	50.6752	-1.67835	Down	0	0
BnaA10g26860D	1835	627	10.1698	3.51242	-1.53375	Down	8.66864e-134	2.59645e-132
BnaA10g26880D	8587	2923	57.9223	19.9296	-1.53921	Down	0	0
BnaA10g26890D	966	407	10.2997	4.3864	-1.2315	Down	1.50173e-51	1.95684e-50
BnaA10g27010D	110	33	1.92198	0.582822	-1.72147	Down	6.9791e-11	3.09894e-10
BnaA10g27020D	241	83	4.23455	1.47412	-1.52235	Down	8.26722e-19	5.15808e-18
BnaA10g27040D	3905	1682	30.2308	13.1619	-1.19965	Down	1.3631e-194	5.9884e-193
BnaA10g27100D	87	24	0.814672	0.227164	-1.84248	Down	1.27028e-09	5.2297e-09
BnaA10g27110D	603	291	4.05869	1.97982	-1.03564	Down	3.07282e-25	2.34038e-24
BnaA10g27160D	387	158	1.49614	0.617424	-1.27691	Down	8.46398e-23	6.01536e-22
BnaA10g27190D	640	278	3.8346	1.68364	-1.18749	Down	7.03942e-33	6.49656e-32
BnaA10g27220D	1022	252	8.39685	2.09281	-2.0044	Down	1.31735e-108	3.17319e-107
BnaA10g27250D	1549	511	5.0117	1.67116	-1.58445	Down	1.17565e-118	3.07865e-117
BnaA10g27290D	2691	1296	22.7264	11.0634	-1.03858	Down	3.6035e-107	8.57299e-106
BnaA10g27340D	210	100	2.21391	1.06563	-1.05489	Down	5.29196e-10	2.23232e-09
BnaA10g27350D	1073	391	6.8628	2.5278	-1.44091	Down	3.6225e-72	6.19721e-71
BnaA10g27390D	1224	522	10.3	4.44009	-1.21399	Down	1.94159e-63	2.97209e-62
BnaA10g27400D	3020	1484	9.0242	4.4823	-1.00956	Down	1.17155e-114	2.95701e-113
BnaA10g27410D	4630	2046	23.6743	10.5746	-1.16271	Down	2.94926e-219	1.49343e-217
BnaA10g27420D	1396	226	11.3899	1.86383	-2.61141	Down	2.90486e-203	1.34977e-201
BnaA10g27430D	2018	864	8.96942	3.8817	-1.20833	Down	1.1936e-102	2.74696e-101
BnaA10g27440D	468	90	1.89928	0.369191	-2.36302	Down	6.33342e-62	9.49663e-61
BnaA10g27500D	2622	679	17.6609	4.6229	-1.93369	Down	6.82862e-263	4.16205e-261
BnaA10g27510D	158	38	3.66044	0.889866	-2.04036	Down	1.61977e-18	1.0014e-17
BnaA10g27520D	1108	486	9.84481	4.36484	-1.17343	Down	1.14732e-54	1.56308e-53
BnaA10g27530D	85	39	0.439414	0.203791	-1.10849	Down	4.1155e-05	0.000118607
BnaA10g27550D	244	27	2.44072	0.272997	-3.16035	Down	1.24517e-44	1.44966e-43
BnaA10g27560D	248	12	1.3859	0.0677839	-4.35374	Down	3.25628e-58	4.64153e-57
BnaA10g27570D	118	38	2.46037	0.80088	-1.61922	Down	9.91344e-11	4.36462e-10
BnaA10g27580D	892	285	8.50553	2.74692	-1.63059	Down	5.86662e-72	1.00037e-70
BnaA10g27600D	28	3	1.06796	0.11566	-3.2069	Down	2.94094e-06	9.4732e-06
BnaA10g27640D	2076	961	8.26768	3.86852	-1.0957	Down	1.62143e-90	3.35653e-89
BnaA10g27670D	2012	890	8.99388	4.02137	-1.16126	Down	3.34652e-96	7.31159e-95
BnaA10g27710D	102	50	2.82314	1.39884	-1.01307	Down	2.94146e-05	8.60882e-05
BnaA10g28010D	556	221	10.2291	4.10978	-1.31554	Down	1.7005e-33	1.58957e-32
BnaA10g28110D	50	6	0.369401	0.0448068	-3.0434	Down	7.23168e-10	3.02619e-09
BnaA10g30530D	2932	1151	14.1587	5.61822	-1.3335	Down	1.37011e-172	5.36934e-171
BnaA10g30540D	525	211	14.7484	5.99145	-1.29958	Down	3.70874e-31	3.2934e-30
BnaA10g30550D	297	69	5.95446	1.3983	-2.0903	Down	1.7024e-34	1.62681e-33
BnaAnng00360D	31	3	0.45519	0.0445263	-3.35374	Down	4.88336e-07	1.67734e-06
BnaAnng00440D	340	137	2.48454	1.01193	-1.29586	Down	1.19425e-20	7.93817e-20
BnaAnng00590D	85	30	1.38221	0.493108	-1.487	Down	2.60086e-07	9.11974e-07
BnaAnng00630D	1126	293	7.11448	1.87127	-1.92674	Down	1.83356e-113	4.58066e-112
BnaAnng00930D	2333	9	17.373	0.0677436	-8.00255	Down	0	0
BnaAnng01430D	650	194	6.53677	1.97204	-1.72889	Down	2.39188e-57	3.38049e-56
BnaAnng01440D	235	74	3.28118	1.04438	-1.65157	Down	1.72776e-20	1.14171e-19
BnaAnng01940D	41	9	0.291656	0.0647134	-2.17213	Down	4.05366e-06	1.28937e-05
BnaAnng01950D	386	66	4.47683	0.773734	-2.53257	Down	1.46259e-55	2.0143e-54
BnaAnng02440D	382	141	9.95617	3.71461	-1.42238	Down	2.7615e-26	2.16188e-25
BnaAnng02510D	2929	262	13.465	1.21746	-3.46727	Down	0	0
BnaAnng02570D	253	4	1.93941	0.0309938	-5.9675	Down	3.0186e-69	4.97377e-68
BnaAnng02880D	658	288	2.25406	0.997233	-1.17652	Down	2.74814e-33	2.56038e-32
BnaAnng02980D	153	31	2.10493	0.431096	-2.2877	Down	1.59757e-20	1.05769e-19
BnaAnng03660D	481	92	6.04975	1.16962	-2.37084	Down	7.64226e-64	1.17721e-62
BnaAnng04090D	39	0	2.10304	0.001	-11.0383	Down	2.25358e-12	1.0819e-11
BnaAnng04100D	38	0	1.85701	0.001	-10.8588	Down	4.4831e-12	2.11746e-11
BnaAnng04140D	23	0	0.168203	0.001	-7.39406	Down	1.35562e-07	4.85792e-07
BnaAnng05130D	18	1	0.163971	0.00920787	-4.15443	Down	4.41296e-05	0.000126762
BnaAnng05850D	4392	1555	42.0073	15.0334	-1.48247	Down	6.12886e-302	4.4144e-300
BnaAnng06000D	2293	828	11.4929	4.19489	-1.45404	Down	3.79962e-154	1.31044e-152
BnaAnng06230D	29	5	0.364258	0.0634813	-2.52056	Down	2.56102e-05	7.54658e-05
BnaAnng07200D	148	20	0.707413	0.0966287	-2.87203	Down	2.8345e-25	2.16156e-24
BnaAnng08480D	244	108	1.64468	0.735836	-1.16035	Down	4.76586e-13	2.36352e-12
BnaAnng08660D	36	4	0.277324	0.0311465	-3.15443	Down	1.22548e-07	4.40816e-07
BnaAnng09030D	512	215	6.47437	2.74809	-1.23631	Down	2.8611e-28	2.36217e-27
BnaAnng09080D	293	140	6.27661	3.03145	-1.04998	Down	2.6372e-13	1.32462e-12
BnaAnng09520D	46	11	0.329975	0.0797593	-2.04863	Down	2.4702e-06	8.01037e-06
BnaAnng10320D	82	20	0.745531	0.1838	-2.02013	Down	3.7309e-10	1.58816e-09
BnaAnng10450D	95	42	0.841703	0.37614	-1.16204	Down	6.6358e-06	2.06878e-05
BnaAnng11310D	60	26	0.513188	0.224783	-1.19095	Down	0.0002715	0.000711963
BnaAnng11450D	18	0	0.173755	0.001	-7.44091	Down	4.22334e-06	1.34084e-05
BnaAnng11840D	79	15	1.01679	0.195146	-2.38139	Down	9.66848e-12	4.50023e-11
BnaAnng11900D	34	1	3.39377	0.100895	-5.07197	Down	1.29227e-09	5.31635e-09
BnaAnng11940D	118	9	5.85803	0.451624	-3.69722	Down	2.1829e-25	1.66987e-24
BnaAnng12210D	671	310	6.07121	2.83517	-1.09855	Down	1.49633e-30	1.31176e-29
BnaAnng12320D	222	109	1.99137	0.988305	-1.01074	Down	7.01948e-10	2.93991e-09
BnaAnng12680D	24	4	0.169186	0.0285022	-2.56947	Down	0.000116255	0.000318648
BnaAnng12700D	37	4	0.264808	0.028937	-3.19396	Down	6.7894e-08	2.49171e-07
BnaAnng12770D	39	9	0.292275	0.0681765	-2.09998	Down	1.09644e-05	3.34782e-05
BnaAnng13490D	593	105	3.35787	0.600984	-2.48215	Down	1.45595e-82	2.7779e-81
BnaAnng13750D	253	82	3.22095	1.05522	-1.60995	Down	3.28808e-21	2.22635e-20
BnaAnng13780D	83	12	3.93318	0.574794	-2.77458	Down	2.69718e-14	1.41666e-13
BnaAnng13790D	703	129	8.06368	1.49566	-2.43066	Down	3.08662e-95	6.684e-94
BnaAnng14170D	2139	995	12.8405	6.03754	-1.08867	Down	2.93828e-92	6.17494e-91
BnaAnng14430D	167	79	1.05517	0.504541	-1.06443	Down	2.46244e-08	9.32804e-08
BnaAnng14510D	2498	1192	9.96098	4.80453	-1.05189	Down	1.11355e-101	2.54359e-100
BnaAnng14640D	2324	989	12.4817	5.36908	-1.21707	Down	2.968e-119	7.82534e-118
BnaAnng15150D	9654	4258	133.996	59.7386	-1.16545	Down	0	0
BnaAnng15610D	669	183	5.33765	1.47584	-1.85467	Down	8.22946e-65	1.28303e-63
BnaAnng15670D	44	11	0.365024	0.0922415	-1.9845	Down	6.47078e-06	2.01974e-05
BnaAnng15720D	15	1	0.488686	0.0329309	-3.89139	Down	0.000297806	0.000776862
BnaAnng15980D	1947	867	14.7802	6.65268	-1.15165	Down	5.9676e-92	1.25161e-90
BnaAnng16070D	134	58	0.967148	0.423137	-1.19261	Down	4.5155e-08	1.67776e-07
BnaAnng16300D	51	17	0.417558	0.140689	-1.56947	Down	3.5494e-05	0.000102977
BnaAnng16720D	93	1	0.288844	0.00313939	-6.52366	Down	7.97658e-27	6.35103e-26
BnaAnng17420D	89	39	0.764714	0.338718	-1.17484	Down	1.09611e-05	3.34695e-05
BnaAnng17560D	312	109	4.06587	1.43579	-1.50172	Down	1.85949e-23	1.34448e-22
BnaAnng17570D	94	40	2.01366	0.866128	-1.21716	Down	3.33922e-06	1.07124e-05
BnaAnng17580D	623	189	4.97064	1.52423	-1.70535	Down	5.1059e-54	6.88831e-53
BnaAnng17610D	46	14	0.387788	0.119297	-1.70071	Down	3.25678e-05	9.48359e-05
BnaAnng18000D	452	217	5.85776	2.84261	-1.04313	Down	1.60194e-19	1.02593e-18
BnaAnng18470D	30	0	0.462206	0.001	-8.85239	Down	1.09954e-09	4.54845e-09
BnaAnng18490D	906	443	4.30638	2.1284	-1.01671	Down	4.85262e-36	4.80174e-35
BnaAnng19460D	45	12	0.426921	0.115075	-1.89139	Down	9.89172e-06	3.03202e-05
BnaAnng19980D	533	246	6.67693	3.11494	-1.09998	Down	1.19762e-24	8.97335e-24
BnaAnng20190D	34	8	0.50477	0.120052	-2.07197	Down	4.85838e-05	0.000138903
BnaAnng20430D	168	46	2.06323	0.571032	-1.85326	Down	1.9851e-17	1.1825e-16
BnaAnng20530D	348	142	4.31335	1.77905	-1.2777	Down	1.12418e-20	7.47787e-20
BnaAnng21250D	1449	634	16.0137	7.08236	-1.17701	Down	2.82092e-71	4.77797e-70
BnaAnng21270D	1651	557	14.6695	5.0025	-1.55209	Down	1.17998e-122	3.20799e-121
BnaAnng21530D	1878	590	10.2986	3.27038	-1.65491	Down	1.29609e-152	4.43253e-151
BnaAnng21590D	348	109	2.13692	0.676549	-1.65926	Down	8.72932e-30	7.48958e-29
BnaAnng22520D	97	27	1.15793	0.32579	-1.82953	Down	1.72906e-10	7.50309e-10
BnaAnng22570D	146	16	0.890114	0.0986002	-3.17433	Down	2.1453e-27	1.73276e-26
BnaAnng22870D	208	91	1.34409	0.594389	-1.17715	Down	1.45943e-11	6.7234e-11
BnaAnng23110D	14	0	0.183206	0.001	-7.51733	Down	6.61412e-05	0.000186411
BnaAnng23130D	313	128	1.28077	0.529422	-1.27452	Down	1.10502e-18	6.86989e-18
BnaAnng23190D	514	0	5.85996	0.001	-12.5167	Down	2.94126e-154	1.01584e-152
BnaAnng23200D	25	0	1.66361	0.001	-10.7001	Down	3.42554e-08	1.28378e-07
BnaAnng23310D	300	136	2.52225	1.15577	-1.12586	Down	4.88726e-15	2.64503e-14
BnaAnng23330D	329	82	2.80121	0.705714	-1.9889	Down	9.20498e-36	9.04135e-35
BnaAnng23690D	207	97	1.06599	0.504917	-1.07808	Down	3.48102e-10	1.48498e-09
BnaAnng24270D	55	0	0.888215	0.001	-9.79476	Down	3.74638e-17	2.20888e-16
BnaAnng24400D	595	210	4.03962	1.44114	-1.487	Down	1.1336e-42	1.27113e-41
BnaAnng24450D	292	69	8.08192	1.93039	-2.0658	Down	1.86977e-33	1.74623e-32
BnaAnng24540D	4328	779	49.7655	9.05406	-2.45851	Down	0	0
BnaAnng24590D	142	65	1.06845	0.49436	-1.11188	Down	1.0132e-07	3.67266e-07
BnaAnng25200D	439	153	1.5301	0.53903	-1.50519	Down	1.81948e-32	1.66388e-31
BnaAnng25680D	69	31	0.467108	0.212126	-1.13883	Down	0.000162289	0.000437178
BnaAnng25820D	1092	485	4.35259	1.95403	-1.15542	Down	1.24501e-52	1.64512e-51
BnaAnng26280D	3000	1334	81.5894	36.6719	-1.15371	Down	4.87964e-141	1.5369e-139
BnaAnng26310D	764	362	3.22612	1.54511	-1.06209	Down	8.39578e-33	7.73858e-32
BnaAnng26450D	164	70	1.26026	0.543724	-1.21277	Down	8.50374e-10	3.54454e-09
BnaAnng26740D	29	0	0.15611	0.001	-7.28642	Down	2.18732e-09	8.87357e-09
BnaAnng26890D	56	19	0.434603	0.149047	-1.54393	Down	1.8264e-05	5.45064e-05
BnaAnng26910D	1331	569	6.3587	2.74769	-1.21051	Down	1.59349e-68	2.59701e-67
BnaAnng27010D	67	20	1.55221	0.468351	-1.72867	Down	3.59516e-07	1.24844e-06
BnaAnng27450D	43	12	0.765578	0.215957	-1.82581	Down	2.48602e-05	7.33324e-05
BnaAnng27690D	82	32	0.506843	0.199928	-1.34206	Down	2.85268e-06	9.1986e-06
BnaAnng27710D	132	41	1.20597	0.378625	-1.67135	Down	2.53778e-12	1.2154e-11
BnaAnng27720D	1385	284	11.8894	2.4643	-2.27043	Down	2.32382e-171	9.02487e-170
BnaAnng27880D	2685	615	21.5323	4.98523	-2.11077	Down	1.22466e-301	8.80353e-300
BnaAnng27930D	43	0	0.777379	0.001	-9.60247	Down	1.439e-13	7.30436e-13
BnaAnng28250D	71	17	1.07622	0.260468	-2.04679	Down	4.27082e-09	1.69996e-08
BnaAnng28560D	8609	3019	54.7636	19.4119	-1.49628	Down	0	0
BnaAnng28650D	526	104	4.74552	0.94841	-2.32298	Down	5.17452e-68	8.38293e-67
BnaAnng29280D	704	317	9.36947	4.26448	-1.1356	Down	1.22707e-33	1.15157e-32
BnaAnng30200D	835	293	9.74455	3.45627	-1.49538	Down	1.13247e-59	1.64787e-58
BnaAnng30370D	284	105	2.81384	1.05156	-1.42001	Down	6.82042e-20	4.42443e-19
BnaAnng30500D	3492	1384	26.8783	10.7678	-1.31971	Down	6.12198e-202	2.82138e-200
BnaAnng30550D	105	30	2.05248	0.592756	-1.79186	Down	5.75144e-11	2.56548e-10
BnaAnng30890D	34	2	0.399768	0.0237697	-4.07197	Down	1.22318e-08	4.73008e-08
BnaAnng31470D	65	29	0.635955	0.286798	-1.14889	Down	0.000228754	0.000604888
BnaAnng31520D	116	23	0.817733	0.163888	-2.31892	Down	3.86388e-16	2.18352e-15
BnaAnng31560D	276	82	2.27761	0.68399	-1.73548	Down	2.06772e-25	1.58308e-24
BnaAnng32060D	98	37	0.908609	0.346751	-1.38976	Down	1.43717e-07	5.14112e-07
BnaAnng32160D	470	204	3.67492	1.6123	-1.1886	Down	1.31397e-24	9.83608e-24
BnaAnng32210D	170	8	1.65636	0.078788	-4.39389	Down	1.46183e-40	1.57928e-39
BnaAnng32380D	867	415	15.2911	7.39831	-1.04742	Down	3.30662e-36	3.28792e-35
BnaAnng32530D	487	25	6.61275	0.34313	-4.26843	Down	1.8901e-111	4.66311e-110
BnaAnng32870D	1084	510	6.19046	2.94394	-1.0723	Down	1.5843e-46	1.90373e-45
BnaAnng33930D	22	0	0.365995	0.001	-8.51568	Down	2.69676e-07	9.44517e-07
BnaAnng34310D	72	0	2.35387	0.001	-11.2008	Down	3.13074e-22	2.18603e-21
BnaAnng34480D	50	19	0.766567	0.294441	-1.38043	Down	0.000198081	0.000528679
BnaAnng34820D	229	73	3.18319	1.02569	-1.63388	Down	1.01019e-19	6.51169e-19
BnaAnng35190D	1424	429	17.1516	5.22295	-1.7154	Down	3.6887e-122	1.00025e-120
BnaAnng35200D	623	151	19.4849	4.77366	-2.02919	Down	5.87112e-68	9.50305e-67
BnaAnng35340D	147	60	2.81483	1.16132	-1.27729	Down	1.4712e-09	6.03483e-09
BnaAnng35650D	38	6	0.627721	0.100184	-2.64747	Down	6.47558e-07	2.20217e-06
BnaAnng35870D	5419	2515	40.9382	19.2049	-1.09197	Down	7.72092e-232	4.12024e-230
BnaAnng36930D	153	37	3.81799	0.933276	-2.03244	Down	6.80396e-18	4.12167e-17
BnaAnng37580D	42	3	0.42511	0.0306929	-3.79186	Down	5.73004e-10	2.41365e-09
BnaAnng37610D	1618	315	10.0605	1.97978	-2.34529	Down	7.79562e-208	3.70206e-206
BnaAnng37990D	739	334	4.79853	2.19217	-1.13023	Down	5.66802e-35	5.47341e-34
BnaAnng38150D	169	65	2.17516	0.845633	-1.36302	Down	9.09916e-12	4.24009e-11
BnaAnng38450D	26	0	0.40863	0.001	-8.67465	Down	1.72197e-08	6.58564e-08
BnaAnng38530D	2580	182	15.7294	1.12158	-3.80986	Down	0	0
BnaAnng38610D	796	57	4.32216	0.312844	-3.78824	Down	4.26314e-166	1.59401e-164
BnaAnng38780D	72	21	1.21285	0.357569	-1.76211	Down	8.82078e-08	3.21087e-07
BnaAnng39060D	309	124	2.03744	0.826443	-1.30177	Down	4.9896e-19	3.13929e-18
BnaAnng39440D	28	6	0.587736	0.127303	-2.2069	Down	0.000132458	0.000360728
BnaAnng39460D	653	298	5.13145	2.36705	-1.11627	Down	1.63724e-30	1.43323e-29
BnaAnng39750D	86	40	0.708445	0.333068	-1.08884	Down	4.7833e-05	0.00013689
BnaAnng40800D	60	26	1.35004	0.591335	-1.19095	Down	0.0002715	0.000712014
BnaAnng41370D	448	91	4.71243	0.967549	-2.28406	Down	4.98524e-57	7.01195e-56
BnaAnng41720D	665	158	4.25617	1.02216	-2.05793	Down	1.00108e-73	1.74892e-72
BnaC01g00810D	819	379	2.29183	1.07202	-1.09617	Down	8.42174e-37	8.48574e-36
BnaC01g00900D	23	1	0.124025	0.00545063	-4.50807	Down	1.75357e-06	5.75803e-06
BnaC01g01380D	914	367	8.9988	3.65232	-1.30092	Down	4.43408e-53	5.90483e-52
BnaC01g02120D	1662	599	17.8423	6.49997	-1.4568	Down	1.424e-112	3.53102e-111
BnaC01g02210D	375	164	1.64111	0.725463	-1.1777	Down	1.10838e-19	7.13644e-19
BnaC01g02310D	27	2	0.398953	0.0298712	-3.73939	Down	9.98372e-07	3.34523e-06
BnaC01g02330D	20	1	0.129686	0.00655432	-4.30643	Down	1.22127e-05	3.71118e-05
BnaC01g02860D	158	20	1.22925	0.157282	-2.96636	Down	9.7756e-28	7.96418e-27
BnaC01g02910D	25	4	0.332723	0.0538105	-2.62836	Down	6.70202e-05	0.000188729
BnaC01g03080D	323	4	2.16011	0.0270395	-6.31989	Down	9.73262e-90	2.00175e-88
BnaC01g03100D	336	150	3.70896	1.67367	-1.148	Down	3.82436e-17	2.2534e-16
BnaC01g03160D	1662	508	18.2388	5.635	-1.69452	Down	7.53248e-140	2.35725e-138
BnaC01g03420D	18	2	0.10089	0.0113311	-3.15443	Down	0.00024259	0.000639859
BnaC01g03650D	40	7	1.3452	0.237952	-2.49908	Down	7.50044e-07	2.53892e-06
BnaC01g03960D	485	169	6.05945	2.13424	-1.50547	Down	1.04655e-35	1.02699e-34
BnaC01g04060D	41	4	0.228305	0.0225142	-3.34206	Down	6.25724e-09	2.466e-08
BnaC01g04150D	18	0	0.271965	0.001	-8.08728	Down	4.22334e-06	1.34055e-05
BnaC01g04280D	2448	824	9.83264	3.34542	-1.55539	Down	1.76324e-181	7.30844e-180
BnaC01g04340D	651	295	6.31664	2.89329	-1.12645	Down	7.5718e-31	6.67693e-30
BnaC01g04550D	362	169	2.12951	1.0049	-1.08347	Down	7.41812e-17	4.32574e-16
BnaC01g05670D	12251	4638	72.4313	27.7172	-1.38583	Down	0	0
BnaC01g05710D	2040	640	7.72432	2.44949	-1.65693	Down	6.78794e-166	2.53289e-164
BnaC01g05740D	1590	421	17.8239	4.77038	-1.90164	Down	1.09394e-156	3.8563e-155
BnaC01g05770D	138	32	1.60449	0.376073	-2.09303	Down	7.52784e-17	4.38693e-16
BnaC01g05780D	87	0	1.27747	0.001	-10.3191	Down	1.03535e-26	8.20794e-26
BnaC01g05790D	233	41	2.07615	0.369277	-2.49114	Down	1.49424e-33	1.39891e-32
BnaC01g06380D	84	7	0.291154	0.0245248	-3.56947	Down	5.84684e-18	3.54802e-17
BnaC01g06390D	1772	115	9.42533	0.618295	-3.93018	Down	0	0
BnaC01g06400D	36	0	0.149262	0.001	-7.2217	Down	1.77413e-11	8.13233e-11
BnaC01g06410D	115	32	0.717433	0.201789	-1.82999	Down	3.45606e-12	1.64231e-11
BnaC01g06560D	205	100	1.43757	0.708827	-1.02013	Down	2.3835e-09	9.64063e-09
BnaC01g06780D	87	0	1.0755	0.001	-10.0708	Down	1.03535e-26	8.20617e-26
BnaC01g07320D	118	1	0.754716	0.00646496	-6.86715	Down	3.4255e-34	3.24842e-33
BnaC01g07670D	355	161	3.0035	1.37686	-1.12526	Down	1.65744e-17	9.90293e-17
BnaC01g07820D	378	101	4.77347	1.28923	-1.88853	Down	3.10408e-38	3.21924e-37
BnaC01g08310D	732	362	13.1575	6.5771	-1.00036	Down	1.05436e-28	8.80208e-28
BnaC01g08550D	30	0	0.464494	0.001	-8.85952	Down	1.09954e-09	4.54717e-09
BnaC01g08800D	195	84	1.05943	0.4613	-1.19952	Down	3.2459e-11	1.46859e-10
BnaC01g09670D	49	4	0.382811	0.0315874	-3.59921	Down	4.86918e-11	2.18083e-10
BnaC01g10810D	75	19	1.03335	0.264608	-1.9654	Down	4.0813e-09	1.62638e-08
BnaC01g10820D	239	65	2.15623	0.592756	-1.863	Down	2.49754e-24	1.85483e-23
BnaC01g11410D	91	27	0.726048	0.217747	-1.73741	Down	2.46218e-09	9.95173e-09
BnaC01g11650D	252	109	1.39004	0.607741	-1.1936	Down	5.60688e-14	2.90293e-13
BnaC01g11700D	113	52	0.694338	0.322969	-1.10424	Down	2.36298e-06	7.67762e-06
BnaC01g11810D	942	244	4.5772	1.19841	-1.93335	Down	1.18836e-95	2.58174e-94
BnaC01g11880D	1057	337	7.59387	2.44728	-1.63366	Down	3.68298e-85	7.25738e-84
BnaC01g11950D	44	15	0.565537	0.194879	-1.53705	Down	0.000158638	0.000427766
BnaC01g12150D	8516	2591	28.5065	8.76679	-1.70117	Down	0	0
BnaC01g12280D	68	2	0.282314	0.00839301	-5.07197	Down	3.10162e-18	1.89912e-17
BnaC01g12310D	18	0	0.516483	0.001	-9.01258	Down	4.22334e-06	1.34079e-05
BnaC01g12330D	116	31	1.67963	0.453715	-1.88829	Down	9.41684e-13	4.60314e-12
BnaC01g12620D	243	95	1.71947	0.679479	-1.33946	Down	6.67816e-16	3.73931e-15
BnaC01g12770D	249	81	1.51512	0.498192	-1.60466	Down	8.31692e-21	5.55798e-20
BnaC01g12990D	88	0	1.52905	0.001	-10.5784	Down	5.20458e-27	4.16247e-26
BnaC01g13210D	1451	431	5.8835	1.76649	-1.73579	Down	1.71246e-126	4.83305e-125
BnaC01g13470D	2765	834	13.6257	4.15428	-1.71366	Down	5.0727e-235	2.74296e-233
BnaC01g13500D	584	136	3.07494	0.723815	-2.08687	Down	4.16842e-66	6.60703e-65
BnaC01g15730D	25	3	0.868776	0.105379	-3.0434	Down	1.72537e-05	5.16259e-05
BnaC01g15740D	1008	25	10.7232	0.268824	-5.31793	Down	2.40408e-259	1.43312e-257
BnaC01g15760D	74	14	0.481502	0.0920787	-2.3866	Down	4.18244e-11	1.88094e-10
BnaC01g15900D	603	194	7.33828	2.3864	-1.62061	Down	8.62156e-49	1.07601e-47
BnaC01g15940D	1468	365	6.20447	1.55932	-1.99239	Down	5.63806e-154	1.93993e-152
BnaC01g16070D	2070	653	23.4287	7.47059	-1.64898	Down	3.6452e-167	1.37276e-165
BnaC01g16080D	751	135	5.64169	1.0251	-2.46036	Down	4.7456e-103	1.09663e-101
BnaC01g16280D	1209	481	8.31655	3.34447	-1.31421	Down	1.02938e-70	1.72875e-69
BnaC01g16290D	167	40	1.35664	0.328454	-2.04628	Down	1.47785e-19	9.48118e-19
BnaC01g16660D	2307	1061	30.7036	14.2732	-1.1051	Down	9.50418e-102	2.17163e-100
BnaC01g16790D	6934	3056	45.5285	20.2823	-1.16655	Down	0	0
BnaC01g17030D	154	31	0.937669	0.19079	-2.29709	Down	9.62166e-21	6.4182e-20
BnaC01g17060D	495	196	3.78832	1.51622	-1.32108	Down	3.48646e-30	3.02315e-29
BnaC01g17090D	170	75	0.315731	0.140797	-1.16508	Down	1.43716e-09	5.89817e-09
BnaC01g17240D	58	20	1.66422	0.580067	-1.52056	Down	1.60496e-05	4.81824e-05
BnaC01g17250D	182	2	2.29525	0.0254949	-6.4923	Down	1.85018e-51	2.40918e-50
BnaC01g17260D	319	79	3.90745	0.978125	-1.99814	Down	6.31442e-35	6.09441e-34
BnaC01g17270D	1665	747	8.7081	3.94907	-1.14085	Down	9.54586e-78	1.73422e-76
BnaC01g17360D	117	53	0.943114	0.431836	-1.12695	Down	1.04767e-06	3.50415e-06
BnaC01g17500D	311	121	0.499067	0.196268	-1.34641	Down	4.44008e-20	2.89773e-19
BnaC01g17900D	2159	794	9.23731	3.43382	-1.42766	Down	2.29748e-141	7.25175e-140
BnaC01g18940D	111	53	4.88962	2.35989	-1.051	Down	7.01376e-06	2.18022e-05
BnaC01g19180D	54	0	0.561096	0.001	-9.1321	Down	7.45276e-17	4.3456e-16
BnaC01g19300D	1286	284	6.72589	1.50139	-2.16343	Down	4.59208e-150	1.54169e-148
BnaC01g19890D	95	27	5.50225	1.58068	-1.79947	Down	4.22802e-10	1.79394e-09
BnaC01g20160D	248	67	5.25266	1.43439	-1.87261	Down	2.3642e-25	1.8063e-24
BnaC01g20260D	4679	1582	232.286	79.3854	-1.54895	Down	0	0
BnaC01g20450D	56	21	0.402324	0.152501	-1.39954	Down	6.7895e-05	0.000191053
BnaC01g20580D	7495	3706	64.755	32.3647	-1.00057	Down	1.81888e-277	1.17814e-275
BnaC01g20750D	471	227	8.51501	4.14815	-1.03754	Down	4.10196e-20	2.67921e-19
BnaC01g22450D	1261	449	9.30164	3.34777	-1.47428	Down	2.25542e-87	4.54824e-86
BnaC01g22470D	196	34	1.24091	0.217584	-2.51175	Down	1.01595e-28	8.48627e-28
BnaC01g23350D	84	33	0.648152	0.257381	-1.33243	Down	2.44792e-06	7.94234e-06
BnaC01g23890D	33	8	0.220222	0.0539636	-2.0289	Down	7.9258e-05	0.000221354
BnaC01g25510D	63	22	2.21391	0.781462	-1.50235	Down	8.2318e-06	2.54171e-05
BnaC01g26000D	671	315	7.90935	3.75313	-1.07546	Down	1.42473e-29	1.21571e-28
BnaC01g27480D	44	7	0.699733	0.112523	-2.63658	Down	8.56182e-08	3.11986e-07
BnaC01g27500D	123	56	0.873643	0.402051	-1.11966	Down	6.32764e-07	2.15375e-06
BnaC01g28000D	40	1	0.446268	0.0112772	-5.30643	Down	2.42314e-11	1.10218e-10
BnaC01g28130D	35	0	0.861935	0.001	-9.75144	Down	3.52932e-11	1.59377e-10
BnaC01g29550D	462	179	3.34996	1.31194	-1.35244	Down	2.94758e-29	2.49885e-28
BnaC01g29560D	106	22	2.63813	0.553449	-2.25299	Down	2.09662e-14	1.1051e-13
BnaC01g29810D	61	7	0.914296	0.106052	-3.10789	Down	5.51432e-12	2.59666e-11
BnaC01g30250D	12	0	0.132619	0.001	-7.05114	Down	0.000261746	0.000687811
BnaC01g30550D	592	24	5.80418	0.237846	-4.60899	Down	7.65968e-142	2.42291e-140
BnaC01g30750D	1490	573	15.7792	6.13362	-1.36321	Down	1.23511e-91	2.58232e-90
BnaC01g30940D	390	17	2.76799	0.121959	-4.50437	Down	1.13072e-92	2.38859e-91
BnaC01g31000D	49	4	1.15808	0.0955577	-3.59921	Down	4.86918e-11	2.18096e-10
BnaC01g31380D	394	5	7.76642	0.0996229	-6.28463	Down	5.27156e-109	1.27398e-107
BnaC01g31700D	110	44	1.2695	0.513285	-1.30643	Down	1.04806e-07	3.79191e-07
BnaC01g32130D	290	97	2.49176	0.842452	-1.5645	Down	3.58286e-23	2.57177e-22
BnaC01g32280D	49	0	0.142032	0.001	-7.15007	Down	2.32186e-15	1.27191e-14
BnaC01g32600D	54	19	1.50795	0.536303	-1.49146	Down	4.11346e-05	0.000118563
BnaC01g32850D	1109	95	8.49429	0.735502	-3.52969	Down	9.67296e-218	4.86454e-216
BnaC01g33030D	72	26	0.529851	0.193401	-1.45399	Down	3.21022e-06	1.03102e-05
BnaC01g34650D	184	10	1.2855	0.0706188	-4.18614	Down	1.86182e-42	2.08133e-41
BnaC01g35230D	86855	34739	1025.08	414.425	-1.30656	Down	0	0
BnaC01g35270D	72	16	0.708134	0.159063	-2.15443	Down	9.84468e-10	4.08582e-09
BnaC01g35450D	17	0	0.0598077	0.001	-5.90226	Down	8.40156e-06	2.59216e-05
BnaC01g35590D	123	38	0.721752	0.225388	-1.67909	Down	1.21291e-11	5.61348e-11
BnaC01g35600D	635	287	8.35633	3.81758	-1.13021	Down	2.77992e-30	2.41765e-29
BnaC01g35640D	180	65	2.88208	1.05199	-1.45399	Down	1.44453e-13	7.33197e-13
BnaC01g35690D	465	127	2.75964	0.761848	-1.85691	Down	1.2239e-45	1.44929e-44
BnaC01g35900D	34	0	0.307929	0.001	-8.26645	Down	7.02092e-11	3.11638e-10
BnaC01g35930D	1927	794	20.1568	8.39507	-1.26365	Down	4.03614e-105	9.49445e-104
BnaC01g35950D	82	21	0.444219	0.114992	-1.94974	Down	9.33182e-10	3.87802e-09
BnaC01g36040D	80	5	0.786816	0.049707	-3.9845	Down	1.43988e-18	8.91994e-18
BnaC01g36100D	2259	887	9.19154	3.64805	-1.33318	Down	2.22774e-133	6.64002e-132
BnaC01g36110D	383	155	3.39019	1.38683	-1.28958	Down	6.64602e-23	4.73711e-22
BnaC01g36130D	4610	1817	42.4065	16.8947	-1.32771	Down	2.11286e-268	1.32866e-266
BnaC01g36230D	144	13	0.80857	0.0737842	-3.45399	Down	4.50572e-29	3.79695e-28
BnaC01g36510D	309	93	3.423	1.04135	-1.71681	Down	7.3259e-28	5.98437e-27
BnaC01g37170D	97	40	1.63987	0.683539	-1.26249	Down	1.1713e-06	3.90237e-06
BnaC01g37190D	114	52	1.16139	0.535476	-1.11695	Down	1.71349e-06	5.63096e-06
BnaC01g37200D	4690	2212	26.6537	12.7067	-1.06874	Down	4.27138e-194	1.87315e-192
BnaC01g37240D	27925	12666	102.429	46.9608	-1.1251	Down	0	0
BnaC01g37270D	3176	1436	14.3199	6.54453	-1.12966	Down	2.64618e-144	8.52112e-143
BnaC01g37300D	329	150	2.55965	1.17961	-1.11763	Down	3.57336e-16	2.02308e-15
BnaC01g37330D	684	112	6.06026	1.00304	-2.595	Down	7.9509e-100	1.78939e-98
BnaC01g37340D	9017	3034	98.0354	33.3427	-1.55593	Down	0	0
BnaC01g37370D	219	47	0.919386	0.199442	-2.2047	Down	1.56735e-27	1.27085e-26
BnaC01g37630D	829	0	20.5776	0.001	-14.3288	Down	2.38128e-248	1.36302e-246
BnaC01g37700D	82	29	1.6546	0.591482	-1.48408	Down	4.41442e-07	1.52176e-06
BnaC01g37710D	234	68	1.34532	0.395171	-1.76741	Down	2.68874e-22	1.88225e-21
BnaC01g37720D	3719	1388	15.4264	5.8196	-1.40641	Down	1.09669e-236	5.98308e-235
[truncated: 7,137 more rows]
