# Supplementary material for: An integrated analysis of QTL mapping and RNA sequencing provides further insights and promising candidates for pod number variation in rapeseed (Brassica napus L.)
Source: BMC Genomics. 2017 Jan 11;18:71. doi: 10.1186/s12864-016-3402-y (PMC5225578; doi:10.1186/s12864-016-3402-y)
Supplement: Additional file 5: Table S5. — Annotation for DEGs (E value < 1E-5). The most matched one was used to annotate the rapeseed genes. (XLSX 218 kb) [file 12864_2016_3402_MOESM5_ESM.xlsx]

## Sheet: Table S5
Table S5 annotation for DEGs (e<1E-5). The most matched one was used to annotate the repeseed genes
geneID	Arabidopsis homologous genes
BnaA01g00050D	AT4G40060
BnaA01g00060D	AT4G40080
BnaA01g00140D	AT4G37980
BnaA01g00230D	AT4G37850
BnaA01g00360D	AT4G37610
BnaA01g00370D	AT4G37580
BnaA01g00390D	AT4G37550
BnaA01g00500D	AT4G37440
BnaA01g00510D	AT4G37430
BnaA01g00690D	AT4G36880
BnaA01g00730D	AT4G36930
BnaA01g00790D	AT4G37010
BnaA01g00930D	AT4G37200
BnaA01g00960D	AT4G37240
BnaA01g00980D	AT4G36870
BnaA01g01010D	AT4G36820
BnaA01g01030D	AT4G36790
BnaA01g01070D	AT4G36760
BnaA01g01080D	AT4G36750
BnaA01g01110D	AT4G36720
BnaA01g01220D	AT4G36500
BnaA01g01230D	AT4G36500
BnaA01g01250D	AT4G36480
BnaA01g01320D	AT4G36380
BnaA01g01370D	AT4G36240
BnaA01g01400D	AT4G36220
BnaA01g01550D	AT4G36040
BnaA01g01780D	AT4G35770
BnaA01g01840D	AT4G35690
BnaA01g01870D	AT4G35600
BnaA01g01990D	AT4G35440
BnaA01g02000D	AT4G35420
BnaA01g02060D	AT4G35350
BnaA01g02080D	AT4G35320
BnaA01g02100D	AT4G35300
BnaA01g02110D	AT4G35290
BnaA01g02130D	AT2G17200
BnaA01g02210D	AT4G35030
BnaA01g02240D	AT4G34990
BnaA01g02250D	AT4G34970
BnaA01g02330D	AT5G01220
BnaA01g02340D	AT4G34870
BnaA01g02350D	AT4G34860
BnaA01g02430D	AT4G34750
BnaA01g02450D	AT4G34710
BnaA01g02470D	AT4G34700
BnaA01g02510D	AT4G34650
BnaA01g02520D	AT4G34640
BnaA01g02540D	AT4G34620
BnaA01g02730D	AT4G34390
BnaA01g02780D	AT4G34350
BnaA01g02980D	AT4G34150
BnaA01g02990D	AT4G34140
BnaA01g03010D	AT4G34138
BnaA01g03040D	AT4G34120
BnaA01g03060D	AT4G34100
BnaA01g03080D	AT4G33980
BnaA01g03140D	AT4G33925
BnaA01g03200D	AT4G33790
BnaA01g03210D	AT4G33780
BnaA01g03220D	AT4G33770
BnaA01g03350D	AT4G33620
BnaA01g03450D	AT4G33480
BnaA01g03650D	AT4G33180
BnaA01g03730D	AT4G33140
BnaA01g03740D	AT4G33130
BnaA01g03750D	AT5G60930
BnaA01g03760D	AT4G12780
BnaA01g03810D	AT4G33060
BnaA01g03820D	AT4G33050
BnaA01g04050D	AT4G32890
BnaA01g04110D	AT4G32840
BnaA01g04290D	AT4G32700
BnaA01g04330D	AT4G32670
BnaA01g04410D	/
BnaA01g04470D	AT4G32560
BnaA01g04550D	AT4G32460
BnaA01g04640D	AT4G32350
BnaA01g04790D	AT4G32130
BnaA01g04840D	AT2G25290
BnaA01g04990D	/
BnaA01g05120D	AT5G37170
BnaA01g05240D	AT4G38950
BnaA01g05360D	AT4G39130
BnaA01g05500D	AT4G39410
BnaA01g05570D	AT4G39550
BnaA01g05730D	AT4G39720
BnaA01g05780D	AT2G20620
BnaA01g05820D	AT4G31420
BnaA01g06050D	AT4G31100
BnaA01g06080D	AT4G31110
BnaA01g06140D	AT2G24280
BnaA01g06150D	AT2G24280
BnaA01g06160D	AT4G30993
BnaA01g06280D	AT4G30840
BnaA01g06380D	AT2G24050
BnaA01g06410D	AT1G55530
BnaA01g06420D	AT4G30780
BnaA01g06430D	AT4G30110
BnaA01g06440D	/
BnaA01g06480D	AT4G30660
BnaA01g06540D	AT4G30530
BnaA01g06550D	AT4G30520
BnaA01g06660D	AT4G30370
BnaA01g07050D	/
BnaA01g07070D	AT5G63820
BnaA01g07090D	AT4G29905
BnaA01g07290D	AT4G29660
BnaA01g07360D	AT4G29480
BnaA01g07570D	AT4G29310
BnaA01g07610D	AT4G29220
BnaA01g07620D	AT4G29210
BnaA01g07750D	AT5G04130
BnaA01g07770D	/
BnaA01g07800D	/
BnaA01g08050D	AT4G28830
BnaA01g08210D	AT4G28703
BnaA01g08240D	AT4G28680
BnaA01g08260D	AT4G28660
BnaA01g08350D	AT4G28520
BnaA01g08420D	AT4G28485
BnaA01g08510D	AT4G17615
BnaA01g08540D	AT4G17650
BnaA01g08550D	AT4G17670
BnaA01g08560D	/
BnaA01g08620D	AT4G17720
BnaA01g08630D	AT4G17730
BnaA01g08710D	AT4G17840
BnaA01g08750D	AT4G17880
BnaA01g08770D	AT4G17900
BnaA01g09060D	AT4G18290
BnaA01g09120D	AT4G18372
BnaA01g09130D	AT4G18375
BnaA01g09260D	AT4G18465
BnaA01g09280D	AT5G05490
BnaA01g09290D	/
BnaA01g09310D	AT4G18820
BnaA01g09360D	AT4G18530
BnaA01g09430D	AT4G18600
BnaA01g09440D	AT4G18610
BnaA01g09540D	AT4G18730
BnaA01g09550D	AT4G18740
BnaA01g09700D	AT4G18890
BnaA01g09840D	AT4G19050
BnaA01g09860D	AT4G19120
BnaA01g09930D	AT4G19190
BnaA01g10060D	AT4G19540
BnaA01g10070D	AT4G19560
BnaA01g10170D	AT4G19645
BnaA01g10300D	AT4G19890
BnaA01g10310D	AT4G19960
BnaA01g10330D	AT4G19980
BnaA01g10340D	AT4G19985
BnaA01g10370D	AT4G20030
BnaA01g10480D	AT4G20235
BnaA01g10520D	/
BnaA01g10530D	AT4G20320
BnaA01g10690D	AT4G20780
BnaA01g10890D	AT4G21040
BnaA01g11180D	AT4G21250
BnaA01g11250D	AT4G21410
BnaA01g11400D	AT4G21570
BnaA01g11510D	AT4G21680
BnaA01g11780D	/
BnaA01g11840D	AT4G21990
BnaA01g11850D	AT1G17920
BnaA01g11990D	AT4G23310
BnaA01g12020D	AT4G22200
BnaA01g12120D	AT4G22310
BnaA01g12130D	AT4G22320
BnaA01g12160D	AT4G22350
BnaA01g12260D	AT4G22520
BnaA01g12320D	AT4G22590
BnaA01g12510D	AT4G22830
BnaA01g12520D	AT4G22860
BnaA01g12530D	AT4G22880
BnaA01g12680D	AT4G22930
BnaA01g12790D	AT4G22980
BnaA01g12800D	AT4G22990
BnaA01g12860D	AT3G56110
BnaA01g13050D	AT4G23440
BnaA01g13110D	AT4G23496
BnaA01g13180D	AT4G23510
BnaA01g13460D	AT4G23820
BnaA01g13840D	AT1G29470
BnaA01g14140D	AT4G24790
BnaA01g14290D	AT4G24930
BnaA01g14320D	AT4G24960
BnaA01g14450D	AT4G25100
BnaA01g14560D	AT4G25200
BnaA01g15010D	AT4G25830
BnaA01g15130D	AT4G25960
BnaA01g15470D	/
BnaA01g15770D	AT4G26650
BnaA01g16000D	AT4G26900
BnaA01g16080D	AT4G27020
BnaA01g16090D	AT4G27030
BnaA01g16250D	AT5G41770
BnaA01g16450D	AT4G27450
BnaA01g16510D	AT4G27500
BnaA01g16530D	AT4G27520
BnaA01g16560D	AT4G27585
BnaA01g16570D	/
BnaA01g16590D	AT4G27590
BnaA01g16700D	AT4G27860
BnaA01g16710D	AT4G27870
BnaA01g16720D	AT4G27880
BnaA01g16800D	AT4G28160
BnaA01g16810D	AT5G28630
BnaA01g16840D	AT4G28040
BnaA01g16850D	AT4G28050
BnaA01g16860D	AT4G28060
BnaA01g17010D	AT4G28240
BnaA01g17040D	AT4G28290
BnaA01g17400D	AT4G16442
BnaA01g17620D	AT4G16160
BnaA01g17650D	AT4G04910
BnaA01g17670D	AT4G16144
BnaA01g17680D	AT4G16144
BnaA01g17780D	AT4G17270
BnaA01g17820D	AT5G61000
BnaA01g17830D	AT5G64070
BnaA01g17880D	AT4G06599
BnaA01g18180D	AT5G48930
BnaA01g18270D	AT4G15910
BnaA01g18450D	AT4G15530
BnaA01g18460D	AT4G15520
BnaA01g18500D	AT4G15490
BnaA01g18510D	AT2G02890
BnaA01g18530D	AT4G13920
BnaA01g18650D	AT4G13820
BnaA01g18660D	AT4G15400
BnaA01g18740D	AT4G15160
BnaA01g18940D	AT2G02890
BnaA01g19100D	AT4G14710
BnaA01g19110D	AT4G14690
BnaA01g19120D	AT4G14680
BnaA01g19130D	AT4G25000
BnaA01g19160D	AT4G14620
BnaA01g19180D	AT4G13920
BnaA01g19190D	AT4G13880
BnaA01g19200D	AT4G13820
BnaA01g19210D	AT4G14580
BnaA01g19230D	AT4G14570
BnaA01g19270D	AT4G14500
BnaA01g19390D	AT3G51520
BnaA01g19470D	AT3G51440
BnaA01g19490D	AT3G51390
BnaA01g19670D	AT3G51070
BnaA01g19680D	AT3G51060
BnaA01g20350D	AT3G48080
BnaA01g20660D	AT3G49120
BnaA01g21270D	AT3G50410
BnaA01g21460D	AT1G55050
BnaA01g21580D	AT1G58110
BnaA01g21820D	AT5G55630
BnaA01g21850D	AT1G58520
BnaA01g21960D	AT1G59620
BnaA01g21990D	AT1G59840
BnaA01g22100D	AT1G60340
BnaA01g22130D	/
BnaA01g22170D	AT3G17700
BnaA01g22280D	AT1G60280
BnaA01g22300D	AT4G19560
BnaA01g22520D	AT1G60650
BnaA01g22570D	AT1G60770
BnaA01g22580D	AT1G60770
BnaA01g22650D	AT3G05930
BnaA01g22670D	AT1G61520
BnaA01g22940D	AT1G62150
BnaA01g23040D	AT1G63350
BnaA01g23070D	AT1G60800
BnaA01g23090D	AT3G08840
BnaA01g23130D	/
BnaA01g23170D	AT1G60960
BnaA01g23230D	AT5G45100
BnaA01g23260D	/
BnaA01g23310D	AT3G24100
BnaA01g23420D	AT3G24190
BnaA01g23480D	AT3G23820
BnaA01g23490D	AT4G04720
BnaA01g23570D	AT1G45688
BnaA01g23580D	AT3G18295
BnaA01g23690D	AT3G23605
BnaA01g23770D	AT3G23560
BnaA01g23780D	AT3G23540
BnaA01g23840D	AT3G23430
BnaA01g23870D	AT1G64950
BnaA01g23900D	AT4G37120
BnaA01g23920D	AT4G37120
BnaA01g23930D	AT3G23250
BnaA01g24030D	AT3G23200
BnaA01g24050D	AT5G03470
BnaA01g24090D	AT3G23150
BnaA01g24150D	AT3G23090
BnaA01g24280D	AT3G22960
BnaA01g24290D	AT1G23280
BnaA01g24320D	AT3G22930
BnaA01g24450D	/
BnaA01g24530D	AT3G22750
BnaA01g24680D	AT3G22450
BnaA01g24720D	/
BnaA01g24730D	AT5G42300
BnaA01g24840D	AT3G22180
BnaA01g24850D	AT3G22160
BnaA01g24870D	AT3G22110
BnaA01g24950D	AT3G21690
BnaA01g24990D	AT3G21560
BnaA01g25030D	/
BnaA01g25060D	/
BnaA01g25100D	/
BnaA01g25240D	/
BnaA01g25330D	AT3G21140
BnaA01g25400D	AT3G21055
BnaA01g25450D	AT5G08020
BnaA01g25700D	AT3G20010
BnaA01g25870D	AT3G19830
BnaA01g25880D	AT3G19820
BnaA01g25960D	AT3G45030
BnaA01g26040D	AT3G19570
BnaA01g26170D	AT3G19390
BnaA01g26290D	AT1G32750
BnaA01g26310D	AT1G04690
BnaA01g26810D	AT3G18295
BnaA01g26870D	/
BnaA01g26880D	/
BnaA01g26920D	AT1G11270
BnaA01g27130D	AT3G17940
BnaA01g27190D	AT4G39830
BnaA01g27300D	AT3G17210
BnaA01g27420D	AT3G17090
BnaA01g27490D	AT3G16740
BnaA01g27550D	AT3G16840
BnaA01g27570D	AT3G16770
BnaA01g27650D	AT3G16710
BnaA01g27690D	AT3G16650
BnaA01g27740D	AT3G16610
BnaA01g27750D	AT3G16010
BnaA01g27780D	/
BnaA01g27810D	AT3G17790
BnaA01g27860D	AT3G17690
BnaA01g27910D	AT2G17310
BnaA01g28080D	AT2G33070
BnaA01g28130D	AT3G16220
BnaA01g28310D	AT3G15990
BnaA01g28670D	AT3G15540
BnaA01g28710D	AT3G15510
BnaA01g28800D	AT3G15354
BnaA01g28810D	AT3G16530
BnaA01g28820D	AT3G15351
BnaA01g28900D	AT3G15450
BnaA01g28930D	AT3G15500
BnaA01g29000D	AT3G15115
BnaA01g29010D	AT2G13630
BnaA01g29030D	AT3G15050
BnaA01g29300D	AT3G14560
BnaA01g29410D	AT3G14420
BnaA01g29520D	AT3G14200
BnaA01g29600D	AT3G14080
BnaA01g29610D	AT3G14075
BnaA01g29630D	AT3G14067
BnaA01g29640D	AT3G14060
BnaA01g29650D	AT3G14020
BnaA01g29730D	/
BnaA01g29740D	/
BnaA01g29750D	AT3G13960
BnaA01g29830D	AT3G13400
BnaA01g30040D	AT3G13090
BnaA01g30230D	AT3G12900
BnaA01g30290D	AT3G12830
BnaA01g30500D	AT3G12570
BnaA01g30780D	AT3G12220
BnaA01g30950D	AT3G11210
BnaA01g31120D	AT3G11210
BnaA01g31160D	AT3G11150
BnaA01g31170D	AT3G11130
BnaA01g31190D	AT3G28890
BnaA01g31210D	AT3G11080
BnaA01g31330D	AT5G05300
BnaA01g31630D	AT3G10520
BnaA01g31800D	AT3G08750
BnaA01g31870D	AT3G10700
BnaA01g31970D	AT3G10160
BnaA01g32100D	AT3G09730
BnaA01g32120D	AT3G09710
BnaA01g32130D	AT5G22690
BnaA01g32250D	AT3G08870
BnaA01g32290D	AT3G08730
BnaA01g32340D	AT3G07390
BnaA01g32350D	AT3G07350
BnaA01g32470D	AT3G07080
BnaA01g32570D	AT3G06840
BnaA01g32620D	AT3G06778
BnaA01g32630D	AT3G06760
BnaA01g32660D	AT3G06700
BnaA01g32690D	AT3G06610
BnaA01g32700D	AT3G06600
BnaA01g32720D	AT3G06610
BnaA01g32730D	AT3G06600
BnaA01g32760D	AT3G06580
BnaA01g32780D	AT3G06540
BnaA01g32890D	AT3G02555
BnaA01g33040D	AT3G02340
BnaA01g33050D	AT3G02330
BnaA01g33330D	AT3G05150
BnaA01g33410D	AT3G04790
BnaA01g33430D	AT3G04710
BnaA01g33570D	AT3G04510
BnaA01g33650D	AT5G18380
BnaA01g33710D	AT5G11250
BnaA01g33750D	AT5G11250
BnaA01g33780D	AT5G11250
BnaA01g33850D	AT3G03950
BnaA01g33890D	AT3G03860
BnaA01g33900D	AT3G03810
BnaA01g33930D	AT5G18360
BnaA01g34050D	AT3G03640
BnaA01g34060D	AT3G03640
BnaA01g34070D	AT3G03630
BnaA01g34370D	AT3G03460
BnaA01g34430D	AT3G03250
BnaA01g34490D	AT4G36530
BnaA01g34510D	AT4G36570
BnaA01g34590D	AT4G39952
BnaA01g34600D	AT4G39952
BnaA01g34640D	AT4G39900
BnaA01g34720D	AT4G39980
BnaA01g34850D	AT4G31620
BnaA01g34970D	AT4G19840
BnaA01g34980D	AT4G19810
BnaA01g35240D	AT4G25410
BnaA01g35350D	AT1G31480
BnaA01g35970D	AT1G61170
BnaA01g36040D	AT3G10640
BnaA01g36190D	AT1G61700
BnaA01g36230D	AT1G61740
BnaA01g36260D	AT1G61760
BnaA01g36270D	AT1G61820
BnaA01g36280D	AT1G61800
BnaA01g36370D	AT3G20640
BnaA01g36380D	AT1G60900
BnaA01g36400D	AT3G20580
BnaA01g36450D	AT1G61780
BnaA01g36460D	AT1G61790
BnaA01g36520D	AT3G21770
BnaA01g36630D	AT3G22400
BnaA01g36950D	AT3G17420
BnaA01g36980D	AT3G17450
BnaA01g37100D	AT1G53830
BnaA01g37170D	AT3G13720
BnaA01g37220D	AT3G13790
BnaA01g37280D	AT4G11600
BnaA02g00030D	AT5G09590
BnaA02g00090D	AT5G09650
BnaA02g00100D	AT5G09660
BnaA02g00110D	AT5G09670
BnaA02g00180D	AT5G09760
BnaA02g00270D	AT5G09960
BnaA02g00280D	AT5G09976
BnaA02g00300D	AT5G10010
BnaA02g00360D	AT5G10130
BnaA02g00370D	AT5G10140
BnaA02g00390D	AT5G10160
BnaA02g00400D	AT5G10170
BnaA02g00430D	AT5G10190
BnaA02g00460D	AT5G10310
BnaA02g00470D	AT5G10360
BnaA02g00490D	AT5G44050
BnaA02g00550D	AT5G10460
BnaA02g00650D	AT5G10690
BnaA02g00660D	AT5G10760
BnaA02g00730D	/
BnaA02g00740D	AT5G10860
BnaA02g01020D	AT5G11460
BnaA02g01040D	AT5G11540
BnaA02g01320D	AT5G12940
BnaA02g01340D	AT5G12950
BnaA02g01360D	AT5G13000
BnaA02g01460D	AT5G13180
BnaA02g01530D	AT5G13250
BnaA02g01690D	AT5G13510
BnaA02g01880D	AT5G13800
BnaA02g01890D	AT5G13820
BnaA02g02010D	AT5G14130
BnaA02g02040D	AT5G14240
BnaA02g02230D	AT5G14620
BnaA02g02240D	AT5G14690
BnaA02g02320D	AT5G14790
BnaA02g02390D	AT5G14950
BnaA02g02400D	AT5G14960
BnaA02g02510D	AT5G15160
BnaA02g02580D	AT5G15310
BnaA02g02760D	AT5G15720
BnaA02g03010D	AT5G16180
BnaA02g03040D	AT5G16290
BnaA02g03140D	AT5G16570
BnaA02g03260D	AT5G16810
BnaA02g03430D	AT5G17210
BnaA02g03440D	AT5G17220
BnaA02g03510D	AT5G17300
BnaA02g03560D	AT5G17370
BnaA02g03570D	AT5G17400
BnaA02g03740D	AT4G22165
BnaA02g03790D	AT5G17970
BnaA02g04170D	AT5G19360
BnaA02g04180D	AT5G19370
BnaA02g04230D	AT5G19450
BnaA02g04280D	AT5G19530
BnaA02g04480D	AT5G19790
BnaA02g04570D	AT5G19900
BnaA02g04580D	AT5G19910
BnaA02g04610D	AT5G19970
BnaA02g04620D	AT5G19980
BnaA02g04750D	AT5G20190
BnaA02g04780D	AT5G20250
BnaA02g04800D	AT5G20280
BnaA02g04890D	AT5G20490
BnaA02g04920D	AT5G20540
BnaA02g04960D	AT5G20630
BnaA02g04980D	AT5G40670
BnaA02g05010D	AT5G20640
BnaA02g05210D	AT5G21080
BnaA02g05290D	AT5G21150
BnaA02g05390D	AT5G21280
BnaA02g05400D	AT5G21990
BnaA02g05410D	AT5G22000
BnaA02g05440D	AT5G22080
BnaA02g05500D	AT5G22240
BnaA02g05600D	AT5G22380
BnaA02g05660D	AT5G22440
BnaA02g05810D	AT5G22650
BnaA02g05820D	AT1G48920
BnaA02g06330D	AT5G58470
BnaA02g06440D	AT5G60310
BnaA02g06480D	AT5G60130
BnaA02g06620D	AT5G59950
BnaA02g06780D	AT5G59820
BnaA02g06850D	AT5G59790
BnaA02g06870D	AT5G59740
BnaA02g06880D	AT5G59730
BnaA02g06890D	AT5G59720
BnaA02g06960D	AT5G59650
BnaA02g07020D	AT5G59550
BnaA02g07040D	AT5G59490
BnaA02g07310D	AT5G59020
BnaA02g07330D	AT5G58990
BnaA02g07370D	AT5G58920
BnaA02g07480D	AT5G58760
BnaA02g07490D	/
BnaA02g07530D	AT5G58700
BnaA02g07640D	AT1G26370
BnaA02g07690D	AT5G58350
BnaA02g07700D	AT5G58340
BnaA02g07720D	AT5G58340
BnaA02g07730D	AT5G58330
BnaA02g07770D	AT5G58230
BnaA02g07790D	AT5G58200
BnaA02g07830D	AT5G58160
BnaA02g07840D	AT5G58140
BnaA02g07850D	AT5G58090
BnaA02g07860D	AT5G58090
BnaA02g07920D	AT5G58050
BnaA02g07940D	AT5G58020
BnaA02g08010D	AT5G57910
BnaA02g08030D	AT5G57880
BnaA02g08090D	AT5G57800
BnaA02g08140D	AT5G57380
BnaA02g08190D	AT5G57330
BnaA02g08440D	AT5G56940
BnaA02g08490D	AT5G56860
BnaA02g08610D	AT5G56460
BnaA02g08680D	AT2G30480
BnaA02g08790D	AT5G56260
BnaA02g08820D	AT5G56000
BnaA02g08850D	AT5G55850
BnaA02g08970D	AT1G60700
BnaA02g08980D	AT5G66330
BnaA02g08990D	AT5G55560
BnaA02g09000D	AT5G55520
BnaA02g09180D	AT5G55220
BnaA02g09260D	AT5G55125
BnaA02g09270D	AT5G55120
BnaA02g09360D	AT5G54550
BnaA02g09380D	AT5G54890
BnaA02g09450D	AT5G54780
BnaA02g09460D	AT5G54770
BnaA02g09490D	AT5G54690
BnaA02g09510D	AT5G54670
BnaA02g09540D	AT5G54600
BnaA02g09570D	AT2G45000
BnaA02g09630D	AT5G15320
BnaA02g10280D	AT5G53390
BnaA02g10360D	AT5G53250
BnaA02g10440D	AT5G53130
BnaA02g10460D	AT5G53110
BnaA02g10670D	AT5G52810
BnaA02g10680D	AT5G52800
BnaA02g10710D	AT5G52750
BnaA02g10830D	AT5G52510
BnaA02g10950D	AT5G52390
BnaA02g10960D	AT5G52340
BnaA02g10970D	AT5G52300
BnaA02g11010D	AT4G25570
BnaA02g11050D	AT5G52060
BnaA02g11110D	AT5G51960
BnaA02g11160D	AT5G22060
BnaA02g11230D	AT5G51460
BnaA02g11410D	AT5G51130
BnaA02g11430D	AT3G45140
BnaA02g11660D	AT5G50510
BnaA02g12060D	AT1G65295
BnaA02g12490D	AT1G03670
BnaA02g12640D	AT1G66880
BnaA02g12730D	AT1G66970
BnaA02g12860D	AT1G67110
BnaA02g12890D	AT5G40480
BnaA02g12920D	AT1G67180
BnaA02g12930D	/
BnaA02g13090D	AT1G67350
BnaA02g13100D	AT1G67360
BnaA02g13220D	AT1G67550
BnaA02g13230D	AT1G67560
BnaA02g13360D	/
BnaA02g13490D	/
BnaA02g13670D	AT1G68180
BnaA02g13720D	AT1G68310
BnaA02g13740D	AT1G68330
BnaA02g13750D	AT1G25370
BnaA02g13770D	AT1G68370
BnaA02g13910D	AT1G68500
BnaA02g14210D	AT1G68980
BnaA02g14260D	AT1G64850
BnaA02g14340D	AT1G69530
BnaA02g14630D	AT1G69230
BnaA02g14710D	AT1G69310
BnaA02g14830D	AT1G70330
BnaA02g14840D	AT1G70350
BnaA02g14860D	AT1G70420
BnaA02g14880D	AT1G70460
BnaA02g14980D	AT1G70550
BnaA02g15070D	AT1G70660
BnaA02g15140D	AT1G70760
BnaA02g15160D	AT1G70780
BnaA02g15190D	AT1G70830
BnaA02g15200D	AT2G29320
BnaA02g15240D	AT1G70830
BnaA02g15450D	AT1G71410
BnaA02g15460D	AT1G71400
BnaA02g15480D	/
BnaA02g15490D	/
BnaA02g15500D	AT1G71380
BnaA02g15510D	AT1G71380
BnaA02g15670D	AT1G71940
BnaA02g15770D	AT1G72110
BnaA02g15800D	AT1G72130
BnaA02g15810D	AT1G72140
BnaA02g15900D	AT1G72290
BnaA02g15910D	AT1G72290
BnaA02g15920D	AT1G72290
BnaA02g15930D	AT1G72300
BnaA02g15990D	AT1G72450
BnaA02g16000D	AT1G72460
BnaA02g16200D	AT1G72970
BnaA02g16290D	AT1G73090
BnaA02g16390D	AT1G73200
BnaA02g16510D	AT1G73650
BnaA02g16750D	AT1G74170
BnaA02g16760D	AT3G17450
BnaA02g16830D	AT1G74230
BnaA02g16850D	AT1G74250
BnaA02g16890D	AT1G74340
BnaA02g16900D	/
BnaA02g16910D	AT1G74380
BnaA02g16970D	AT1G74730
BnaA02g17160D	/
BnaA02g17180D	AT1G75390
BnaA02g17190D	AT1G75400
BnaA02g17200D	AT1G75410
BnaA02g17230D	AT1G75460
BnaA02g17260D	AT1G75500
BnaA02g17350D	AT1G75660
BnaA02g17360D	AT1G75670
BnaA02g17410D	AT1G75710
BnaA02g17450D	AT1G75730
BnaA02g17540D	/
BnaA02g17620D	AT1G75950
BnaA02g17680D	AT2G24020
BnaA02g17740D	AT1G76850
BnaA02g17770D	AT1G76850
BnaA02g17790D	AT3G59990
BnaA02g17800D	AT1G29470
BnaA02g17930D	/
BnaA02g18010D	AT4G20095
BnaA02g18050D	/
BnaA02g18060D	/
BnaA02g18180D	AT1G76600
BnaA02g18290D	AT1G77530
BnaA02g18310D	AT5G07980
BnaA02g18340D	/
BnaA02g18350D	/
BnaA02g18450D	AT1G77330
BnaA02g18470D	AT1G77280
BnaA02g18510D	AT1G77220
BnaA02g18610D	AT1G77760
BnaA02g18710D	AT1G78050
BnaA02g18730D	AT1G78090
BnaA02g18770D	AT1G78130
BnaA02g18840D	AT1G78270
BnaA02g18900D	AT1G78440
BnaA02g18920D	AT1G78580
BnaA02g18930D	AT1G78580
BnaA02g18940D	AT1G78590
BnaA02g18950D	AT1G78600
BnaA02g19000D	AT1G78660
BnaA02g19010D	AT1G78690
BnaA02g19040D	AT1G78810
BnaA02g19060D	AT1G78815
BnaA02g19090D	AT1G79060
BnaA02g19180D	AT1G79190
BnaA02g19190D	AT1G79210
BnaA02g19210D	/
BnaA02g19290D	AT1G79590
BnaA02g19540D	AT1G80610
BnaA02g19550D	AT1G80600
BnaA02g19580D	AT3G21300
BnaA02g19720D	AT1G80460
BnaA02g19930D	AT1G80200
BnaA02g20020D	AT1G80130
BnaA02g20130D	/
BnaA02g20200D	AT1G64950
BnaA02g20230D	AT1G64970
BnaA02g20730D	AT4G02690
BnaA02g20770D	AT4G34400
BnaA02g20810D	AT4G02860
BnaA02g20860D	AT4G03070
BnaA02g21020D	AT4G04780
BnaA02g21030D	AT1G43910
BnaA02g21130D	/
BnaA02g21140D	AT4G04540
BnaA02g21180D	AT4G04540
BnaA02g21230D	AT4G12600
BnaA02g21510D	AT4G12090
BnaA02g21600D	AT4G11790
BnaA02g21640D	AT4G11740
BnaA02g21680D	AT4G11600
BnaA02g21730D	AT4G11320
BnaA02g21750D	AT4G11320
BnaA02g21830D	AT4G20330
BnaA02g21850D	AT4G11070
BnaA02g21890D	AT4G11010
BnaA02g21930D	AT5G23770
BnaA02g22050D	/
BnaA02g22340D	AT5G43760
BnaA02g22500D	AT5G44120
BnaA02g22560D	AT5G44210
BnaA02g22620D	AT5G44300
BnaA02g22990D	/
BnaA02g23060D	/
BnaA02g23070D	/
BnaA02g23080D	/
BnaA02g23220D	AT4G26640
BnaA02g23560D	AT4G29410
BnaA02g23570D	AT2G16250
BnaA02g23620D	AT5G44790
BnaA02g23660D	AT5G45040
BnaA02g23770D	AT5G45220
BnaA02g23810D	AT5G45060
BnaA02g23880D	AT5G45380
BnaA02g23960D	AT5G45430
BnaA02g23970D	AT5G45430
BnaA02g23980D	AT5G45460
BnaA02g24010D	AT5G45500
BnaA02g24020D	AT5G45510
BnaA02g24030D	AT5G45590
BnaA02g24120D	AT5G45840
BnaA02g24590D	/
BnaA02g24610D	/
BnaA02g24670D	AT5G46780
BnaA02g24750D	AT1G29720
BnaA02g24770D	AT5G46860
BnaA02g24850D	AT5G47590
BnaA02g24930D	AT4G04540
BnaA02g24990D	AT5G47100
BnaA02g25080D	AT5G48240
BnaA02g25090D	AT5G47200
BnaA02g25100D	AT5G47210
BnaA02g25190D	/
BnaA02g25360D	AT2G01560
BnaA02g25420D	/
BnaA02g25430D	/
BnaA02g25990D	AT4G22505
BnaA02g26170D	AT2G02050
BnaA02g26440D	AT2G02480
BnaA02g26880D	/
BnaA02g26940D	AT2G01420
BnaA02g27250D	AT2G03710
BnaA02g27500D	AT3G25560
BnaA02g27530D	AT3G25590
BnaA02g27850D	/
BnaA02g27900D	AT1G58120
BnaA02g28410D	AT3G26932
BnaA02g28600D	AT1G50500
BnaA02g29320D	AT3G28500
BnaA02g29330D	AT5G67150
BnaA02g29440D	AT5G06270
BnaA02g29640D	AT3G29030
BnaA02g29770D	AT3G29240
BnaA02g29910D	AT3G29575
BnaA02g30030D	AT5G48230
BnaA02g30250D	AT5G51630
BnaA02g30450D	AT5G48850
BnaA02g30620D	AT5G49180
BnaA02g30700D	AT5G49310
BnaA02g31110D	AT5G27360
BnaA02g31160D	AT5G27450
BnaA02g31170D	AT5G27460
BnaA02g31200D	AT5G27550
BnaA02g31220D	AT5G27620
BnaA02g31390D	AT5G27030
BnaA02g31430D	AT5G26920
BnaA02g31540D	AT5G26170
BnaA02g31590D	AT5G26280
BnaA02g31600D	AT5G26280
BnaA02g31630D	AT5G26667
BnaA02g31700D	AT5G26720
BnaA02g31900D	AT5G25610
BnaA02g31920D	AT5G25540
BnaA02g31930D	AT5G25530
BnaA02g31970D	AT5G25470
BnaA02g32230D	AT5G24970
BnaA02g32240D	AT5G24940
BnaA02g32360D	AT5G24760
BnaA02g32580D	AT1G59620
BnaA02g32610D	/
BnaA02g32710D	AT1G59620
BnaA02g32830D	AT5G23580
BnaA02g32860D	AT5G23480
BnaA02g33650D	AT5G63160
BnaA02g33750D	/
BnaA02g33840D	/
BnaA02g34340D	AT4G19590
BnaA02g34680D	AT5G66760
BnaA02g34770D	AT5G66510
BnaA02g34800D	AT5G66400
BnaA02g34830D	AT5G66190
BnaA02g34960D	AT5G11770
BnaA02g34970D	AT5G11750
BnaA02g35020D	AT5G11640
BnaA02g35400D	AT5G56190
BnaA02g35630D	AT1G68740
BnaA02g35690D	AT1G68585
BnaA02g35900D	AT1G75180
BnaA02g35980D	AT1G75270
BnaA02g36000D	AT1G75360
BnaA02g36020D	AT1G75380
BnaA02g36040D	AT1G77750
BnaA02g36110D	AT1G79440
BnaA02g36180D	AT1G79360
BnaA02g36200D	AT1G79330
BnaA02g36210D	AT1G79270
BnaA02g36580D	AT5G45380
BnaA02g36610D	AT5G46630
BnaA02g36710D	AT5G43210
BnaA02g36740D	AT1G56130
BnaA02g36870D	AT2G03030
BnaA02g37140D	AT2G01660
BnaA02g37160D	AT2G01660
BnaA03g00020D	AT5G01970
BnaA03g00050D	AT5G37450
BnaA03g00120D	AT5G01910
BnaA03g00160D	AT5G01760
BnaA03g00210D	AT5G01670
BnaA03g00220D	AT5G01650
BnaA03g00230D	AT5G01630
BnaA03g00260D	AT5G01600
BnaA03g00290D	AT5G01580
BnaA03g00300D	AT5G01560
BnaA03g00320D	AT5G01540
BnaA03g00330D	AT5G01520
BnaA03g00360D	AT5G01450
BnaA03g00390D	AT5G01380
BnaA03g00480D	AT5G01090
BnaA03g00520D	AT5G01030
BnaA03g00550D	AT5G02580
BnaA03g00700D	AT5G02890
BnaA03g00730D	AT5G03030
BnaA03g00740D	AT5G03040
BnaA03g00760D	AT5G03140
BnaA03g00820D	AT5G03290
BnaA03g00840D	AT5G03330
BnaA03g00890D	AT5G03430
BnaA03g00900D	AT5G03455
BnaA03g00940D	AT5G03560
BnaA03g00980D	AT2G23148
BnaA03g01040D	AT5G03760
BnaA03g01050D	AT5G03790
BnaA03g01060D	AT5G03795
BnaA03g01080D	AT5G03850
BnaA03g01100D	AT5G03870
BnaA03g01110D	AT5G03870
BnaA03g01120D	AT5G03880
BnaA03g01230D	AT5G04370
BnaA03g01260D	AT5G04420
BnaA03g01300D	AT5G04490
BnaA03g01330D	AT5G04660
BnaA03g01350D	AT1G66240
BnaA03g01440D	AT5G04770
BnaA03g01450D	AT2G04390
BnaA03g01460D	AT5G04780
BnaA03g01470D	AT5G04830
BnaA03g01490D	AT5G04870
BnaA03g01510D	AT5G04890
BnaA03g01520D	AT5G04900
BnaA03g01540D	AT5G04930
BnaA03g01650D	AT5G05600
BnaA03g01750D	AT5G05760
BnaA03g01770D	AT5G05820
BnaA03g01920D	AT5G06160
BnaA03g02040D	AT5G07440
BnaA03g02050D	AT5G07460
BnaA03g02060D	AT5G07470
BnaA03g02160D	AT5G07620
BnaA03g02190D	AT5G03480
BnaA03g02270D	AT5G07890
BnaA03g02320D	AT5G08050
BnaA03g02380D	AT5G08180
BnaA03g02410D	AT5G08260
BnaA03g02460D	AT5G08305
BnaA03g02470D	AT5G08330
BnaA03g02510D	AT5G08370
BnaA03g02520D	AT5G08540
BnaA03g02570D	AT5G08580
BnaA03g02630D	AT5G08680
BnaA03g02640D	AT5G08790
BnaA03g02660D	AT5G09300
BnaA03g02730D	AT5G10010
BnaA03g02750D	AT4G32830
BnaA03g02800D	AT5G10110
BnaA03g02840D	AT5G10240
BnaA03g02890D	AT5G10390
BnaA03g02910D	AT5G44050
BnaA03g02920D	AT5G10430
BnaA03g02960D	AT4G25710
BnaA03g03080D	AT5G10710
BnaA03g03260D	AT5G11250
BnaA03g03350D	AT5G11470
BnaA03g03400D	AT5G11520
BnaA03g03420D	AT5G11550
BnaA03g03440D	AT5G11670
BnaA03g03460D	AT2G37410
BnaA03g03620D	AT5G11880
BnaA03g03640D	AT5G11900
BnaA03g04000D	AT5G12420
BnaA03g04050D	AT5G12870
BnaA03g04140D	AT5G13030
BnaA03g04220D	AT5G13160
BnaA03g04260D	AT5G13290
BnaA03g04310D	AT5G13420
BnaA03g04360D	AT5G13480
BnaA03g04410D	AT5G13550
BnaA03g04440D	AT5G13630
BnaA03g04480D	AT5G13750
BnaA03g04510D	AT5G13810
BnaA03g04590D	AT5G13930
BnaA03g04600D	AT5G13950
BnaA03g04860D	AT5G14360
BnaA03g04870D	AT5G14370
BnaA03g04900D	AT5G14440
BnaA03g05220D	AT3G51830
BnaA03g05470D	AT5G15530
BnaA03g05560D	AT5G15630
BnaA03g05580D	AT5G15650
BnaA03g05680D	AT5G14250
BnaA03g05810D	AT5G16030
BnaA03g05910D	AT5G16280
BnaA03g05920D	AT5G16300
BnaA03g05930D	AT5G16310
BnaA03g05940D	AT5G16330
BnaA03g05950D	AT5G16330
BnaA03g06300D	AT5G16890
BnaA03g06350D	AT5G17070
BnaA03g06360D	AT5G17090
BnaA03g06370D	AT5G20660
BnaA03g06470D	AT5G17270
BnaA03g06480D	AT5G17270
BnaA03g06650D	AT5G17560
BnaA03g06670D	AT5G17600
BnaA03g06680D	AT5G17650
BnaA03g06890D	AT5G18110
BnaA03g07130D	AT5G18470
BnaA03g07150D	AT5G18500
BnaA03g07200D	AT5G18600
BnaA03g07240D	AT5G18670
BnaA03g07280D	AT5G18700
BnaA03g07320D	AT5G18740
BnaA03g07460D	/
BnaA03g07480D	AT5G19120
BnaA03g07490D	AT5G19140
BnaA03g07610D	AT5G19510
BnaA03g07790D	AT5G19855
BnaA03g07890D	AT5G20090
BnaA03g07930D	AT5G20150
BnaA03g08200D	AT5G20990
BnaA03g08240D	AT5G21130
BnaA03g08250D	AT5G21274
BnaA03g08510D	AT5G22380
BnaA03g08610D	AT5G22670
BnaA03g08620D	/
BnaA03g08660D	AT5G22760
BnaA03g08670D	AT5G22790
BnaA03g08720D	AT5G22920
BnaA03g08880D	AT5G60490
BnaA03g08910D	AT5G60400
BnaA03g08930D	AT1G01210
BnaA03g09000D	AT5G60300
BnaA03g09030D	AT5G60250
BnaA03g09050D	AT5G60220
BnaA03g09190D	AT5G59880
BnaA03g09200D	AT5G59870
BnaA03g09290D	AT5G59730
BnaA03g09550D	AT1G29300
BnaA03g09600D	AT5G59050
BnaA03g09740D	AT5G58930
BnaA03g09750D	AT5G58920
BnaA03g09760D	AT5G58390
BnaA03g09880D	AT5G58190
BnaA03g09890D	AT5G58150
BnaA03g09910D	AT5G58110
BnaA03g10100D	AT5G57800
BnaA03g10330D	AT5G57320
BnaA03g10340D	AT5G57300
BnaA03g10360D	AT5G57270
BnaA03g10420D	AT5G57100
BnaA03g10470D	AT5G57030
BnaA03g10520D	/
BnaA03g10530D	/
BnaA03g10560D	AT5G56860
BnaA03g10580D	AT5G56840
BnaA03g10650D	AT5G56680
BnaA03g10750D	AT5G56520
BnaA03g11100D	AT5G56000
BnaA03g11110D	AT5G56010
BnaA03g11120D	AT5G55990
BnaA03g11130D	AT5G55970
BnaA03g11150D	AT5G56010
BnaA03g11210D	AT5G55810
BnaA03g11240D	AT5G55730
BnaA03g11300D	AT5G55600
BnaA03g11310D	AT5G55580
BnaA03g11330D	AT5G55550
BnaA03g11390D	AT5G38830
BnaA03g11480D	AT5G55290
BnaA03g11600D	AT5G55060
BnaA03g11620D	AT5G55050
BnaA03g11650D	AT5G54980
BnaA03g11670D	AT5G54940
BnaA03g11700D	AT5G54780
BnaA03g11820D	AT5G54580
BnaA03g11840D	AT5G54510
BnaA03g11870D	AT5G54380
BnaA03g11880D	AT5G54380
BnaA03g11920D	AT5G54300
BnaA03g12140D	AT5G53620
BnaA03g12170D	AT5G53590
BnaA03g12180D	AT5G53560
BnaA03g12380D	AT5G53220
BnaA03g12400D	AT5G53200
BnaA03g12450D	AT5G53160
BnaA03g12600D	AT5G52440
BnaA03g12780D	AT5G52120
BnaA03g13040D	AT2G07360
BnaA03g13230D	AT5G51160
BnaA03g13240D	AT5G51150
BnaA03g13320D	AT4G00650
BnaA03g13340D	AT5G51060
BnaA03g13430D	AT5G42660
BnaA03g13450D	AT5G50915
BnaA03g13460D	AT5G50900
BnaA03g13480D	AT5G50860
BnaA03g13500D	AT5G50840
BnaA03g13530D	AT5G50790
BnaA03g13630D	AT5G10140
BnaA03g13640D	AT2G30020
BnaA03g13650D	AT2G30020
BnaA03g13690D	AT2G30070
BnaA03g13880D	AT2G30330
BnaA03g13910D	AT2G30370
BnaA03g14010D	AT2G30490
BnaA03g14150D	AT2G30870
BnaA03g14350D	AT2G31180
BnaA03g14430D	AT2G31410
BnaA03g14440D	AT2G31440
BnaA03g14470D	AT2G31490
BnaA03g14500D	AT5G38580
BnaA03g14520D	AT2G25735
BnaA03g14560D	AT2G31560
BnaA03g14640D	AT2G41790
BnaA03g14740D	AT2G31840
BnaA03g14870D	AT2G32280
BnaA03g15200D	AT2G25450
BnaA03g15210D	AT2G25450
BnaA03g15250D	AT2G32870
BnaA03g15280D	AT2G33120
BnaA03g15380D	AT2G33360
BnaA03g15400D	AT2G33390
BnaA03g15490D	AT2G33570
BnaA03g15500D	AT2G33585
BnaA03g15530D	/
BnaA03g15550D	AT4G18880
BnaA03g15590D	/
BnaA03g15720D	AT2G34070
BnaA03g15740D	AT2G34200
BnaA03g15810D	AT2G34360
BnaA03g15820D	AT2G34410
BnaA03g15830D	AT2G34430
BnaA03g15940D	AT2G34680
BnaA03g16130D	AT2G35190
BnaA03g16160D	AT2G35260
BnaA03g16230D	AT2G35650
BnaA03g16290D	AT2G35790
BnaA03g16360D	AT2G35860
BnaA03g16430D	AT2G35930
BnaA03g16650D	AT2G36320
BnaA03g16830D	AT2G36800
BnaA03g16900D	AT2G36950
BnaA03g16910D	AT2G36985
BnaA03g17020D	AT2G37170
BnaA03g17040D	AT2G37190
BnaA03g17060D	AT2G37195
BnaA03g17120D	AT2G37260
BnaA03g17160D	AT2G37300
BnaA03g17180D	AT2G37380
BnaA03g17230D	AT2G37460
BnaA03g17260D	AT2G37530
BnaA03g17380D	AT2G37710
BnaA03g17480D	AT2G37900
BnaA03g17490D	AT2G37920
BnaA03g17510D	AT2G37950
BnaA03g17620D	AT2G38180
BnaA03g17660D	AT2G38250
BnaA03g17670D	AT2G38270
BnaA03g17760D	AT3G53900
BnaA03g17770D	/
BnaA03g17800D	AT2G38380
BnaA03g17810D	AT2G38450
BnaA03g17880D	AT2G38570
BnaA03g17960D	AT2G38640
BnaA03g17970D	AT2G38640
BnaA03g18010D	AT2G38670
BnaA03g18070D	AT2G38750
BnaA03g18080D	AT2G38760
BnaA03g18270D	AT2G38995
BnaA03g18530D	AT2G39300
BnaA03g18540D	AT2G39310
BnaA03g18680D	AT2G39660
BnaA03g18690D	AT2G39700
BnaA03g18760D	AT2G39800
BnaA03g18860D	AT2G40090
BnaA03g18900D	AT2G40140
BnaA03g18990D	AT2G40260
BnaA03g19150D	AT2G40670
BnaA03g19220D	AT2G40815
BnaA03g19270D	AT2G40880
BnaA03g19340D	AT2G41180
BnaA03g19430D	AT2G41342
BnaA03g19680D	AT2G41960
BnaA03g19810D	AT2G42380
BnaA03g19880D	AT2G42780
BnaA03g19990D	AT2G43030
BnaA03g20120D	AT2G43200
BnaA03g20290D	AT2G43570
BnaA03g20480D	AT1G43080
BnaA03g20540D	AT2G43945
BnaA03g20610D	AT2G44060
BnaA03g20620D	AT2G44060
BnaA03g20660D	AT2G44120
BnaA03g20690D	AT2G44180
BnaA03g20710D	AT2G44200
BnaA03g20800D	AT2G44570
BnaA03g20900D	AT1G23400
BnaA03g20950D	AT2G44940
BnaA03g20960D	AT2G45060
BnaA03g21090D	AT2G45170
BnaA03g21190D	AT4G16090
BnaA03g21220D	AT2G46000
BnaA03g21400D	AT2G46410
BnaA03g21530D	AT2G46800
BnaA03g21560D	AT2G46940
BnaA03g21570D	AT2G46970
BnaA03g21580D	AT2G46980
BnaA03g21770D	AT2G47400
BnaA03g21780D	AT2G47420
BnaA03g21820D	AT2G47620
BnaA03g21850D	AT4G22100
BnaA03g21870D	AT2G47820
BnaA03g21970D	AT2G29450
BnaA03g21990D	AT2G29320
BnaA03g22000D	AT2G29310
BnaA03g22010D	AT2G28930
BnaA03g22020D	AT2G28870
BnaA03g22100D	AT2G28550
BnaA03g22340D	AT2G27550
BnaA03g22370D	AT2G27490
BnaA03g22400D	AT2G27389
BnaA03g22420D	AT2G27389
BnaA03g22460D	AT2G27330
BnaA03g22580D	AT5G58784
BnaA03g22590D	AT2G26960
BnaA03g22630D	AT2G26600
BnaA03g22670D	AT2G26580
BnaA03g22700D	AT2G26440
BnaA03g22740D	AT2G26530
BnaA03g22780D	AT2G24820
BnaA03g22800D	AT2G25290
BnaA03g22850D	AT2G25737
BnaA03g22880D	AT5G19100
BnaA03g22980D	AT2G24210
BnaA03g23000D	AT2G24150
BnaA03g23020D	AT2G23200
BnaA03g23070D	AT2G23000
BnaA03g23140D	AT2G21340
BnaA03g23220D	AT5G49760
BnaA03g23230D	AT5G49760
BnaA03g23600D	AT4G08040
BnaA03g23840D	AT4G09010
BnaA03g23880D	AT4G09020
BnaA03g23900D	AT4G38940
BnaA03g23970D	AT3G57710
BnaA03g24140D	AT1G34120
BnaA03g24210D	AT4G09960
BnaA03g24380D	AT4G10480
BnaA03g24410D	AT4G10500
BnaA03g24500D	AT4G30570
BnaA03g24650D	AT2G24210
BnaA03g24790D	AT4G11480
BnaA03g24980D	AT4G12130
BnaA03g25050D	AT4G12320
BnaA03g25060D	AT4G12320
BnaA03g25230D	/
BnaA03g25300D	AT4G04020
BnaA03g25330D	AT5G22690
BnaA03g25470D	AT4G04570
BnaA03g25540D	AT4G04640
BnaA03g25550D	AT4G04670
BnaA03g25560D	AT4G04745
BnaA03g25660D	AT4G03420
BnaA03g25870D	AT4G03070
BnaA03g25890D	AT4G02980
BnaA03g25960D	AT4G02880
BnaA03g26140D	AT2G02930
BnaA03g26220D	AT4G02380
BnaA03g26260D	AT4G02230
BnaA03g26280D	AT4G02150
BnaA03g26380D	AT4G02050
BnaA03g26490D	AT4G01895
BnaA03g26500D	AT4G01880
BnaA03g26540D	AT4G01800
BnaA03g26550D	AT4G01790
BnaA03g26670D	AT4G01410
BnaA03g26900D	AT4G01220
BnaA03g26950D	AT4G01370
BnaA03g26960D	AT4G00770
BnaA03g26970D	AT4G00755
BnaA03g27080D	AT4G00525
BnaA03g27290D	AT3G01790
BnaA03g27500D	AT3G01390
BnaA03g27660D	AT3G01080
BnaA03g27780D	AT3G02180
BnaA03g27870D	AT3G02400
BnaA03g27890D	AT3G02468
BnaA03g27960D	AT3G02540
BnaA03g27990D	AT3G02555
BnaA03g28140D	AT3G02830
BnaA03g28160D	AT3G02850
BnaA03g28190D	AT3G02990
BnaA03g28220D	AT3G03150
BnaA03g28270D	AT3G03490
BnaA03g28300D	AT3G03560
BnaA03g28320D	AT3G03600
BnaA03g28360D	AT3G03710
BnaA03g28370D	AT5G42530
BnaA03g28390D	AT3G03770
BnaA03g28480D	AT3G04120
BnaA03g28730D	AT3G04680
BnaA03g28770D	AT3G04720
BnaA03g28830D	AT3G04850
BnaA03g28850D	AT3G04910
BnaA03g28910D	AT3G04950
BnaA03g29010D	AT3G05470
BnaA03g29030D	AT3G05510
BnaA03g29040D	AT3G05520
BnaA03g29170D	AT3G05800
BnaA03g29180D	AT3G05840
BnaA03g29300D	AT5G46510
BnaA03g29370D	AT3G06300
BnaA03g29420D	AT3G06410
BnaA03g29440D	AT3G06450
BnaA03g29500D	AT3G06580
BnaA03g29570D	AT3G06700
BnaA03g29680D	AT3G06790
BnaA03g29810D	AT3G07050
BnaA03g29840D	AT3G07100
BnaA03g29850D	AT3G07120
BnaA03g29900D	AT3G07170
BnaA03g30080D	AT3G07565
BnaA03g30090D	AT3G07590
BnaA03g30110D	AT3G07630
BnaA03g30240D	AT3G07910
BnaA03g30250D	AT3G07940
BnaA03g30400D	AT3G10050
BnaA03g30410D	AT3G10040
BnaA03g30440D	AT3G10020
BnaA03g30540D	AT3G09735
BnaA03g30660D	AT3G09410
BnaA03g30810D	AT3G09260
BnaA03g31090D	AT3G08670
BnaA03g31100D	AT3G08660
BnaA03g31150D	AT3G10330
BnaA03g31290D	AT5G04590
BnaA03g31350D	AT3G10690
BnaA03g31390D	AT4G30650
BnaA03g31400D	AT3G10760
BnaA03g31760D	AT3G11530
BnaA03g31790D	AT3G11580
BnaA03g31820D	AT5G60750
BnaA03g32210D	AT3G12290
BnaA03g32260D	AT3G12480
BnaA03g32280D	AT3G12520
BnaA03g32330D	AT3G12590
BnaA03g32340D	AT3G12600
BnaA03g32500D	AT3G12890
BnaA03g32540D	AT3G12970
BnaA03g32600D	/
BnaA03g33090D	AT3G13870
BnaA03g33380D	AT3G14415
BnaA03g33390D	AT3G14440
BnaA03g33530D	AT3G14660
BnaA03g34000D	AT3G15990
BnaA03g34290D	AT3G16770
BnaA03g34300D	AT3G16857
BnaA03g34400D	/
BnaA03g34540D	AT3G17470
BnaA03g35580D	AT3G20080
BnaA03g36010D	AT3G21055
BnaA03g36210D	AT3G21320
BnaA03g36480D	AT2G41490
BnaA03g36910D	AT3G22960
BnaA03g37060D	AT1G51400
BnaA03g37090D	AT3G23510
BnaA03g37290D	AT1G48520
BnaA03g37300D	AT3G24315
BnaA03g37330D	AT3G24360
BnaA03g37730D	AT2G04515
BnaA03g37780D	AT2G04570
BnaA03g37820D	AT2G04790
BnaA03g37930D	AT5G41480
BnaA03g37990D	AT2G05100
BnaA03g38050D	AT2G05380
BnaA03g38340D	AT2G13360
BnaA03g38360D	AT2G13440
BnaA03g38630D	AT2G14610
BnaA03g39080D	AT2G16430
BnaA03g39170D	AT2G16660
BnaA03g39180D	AT2G16700
BnaA03g39380D	AT2G16890
BnaA03g39390D	AT2G16900
BnaA03g39540D	AT5G23190
BnaA03g39810D	AT5G60900
BnaA03g40090D	AT5G61290
BnaA03g40100D	AT5G61290
BnaA03g40190D	AT5G61420
BnaA03g40330D	AT5G61560
BnaA03g40690D	AT3G50060
BnaA03g40830D	AT3G50440
BnaA03g40950D	/
BnaA03g40960D	/
BnaA03g41520D	AT3G51880
BnaA03g41830D	AT3G52500
BnaA03g41920D	AT4G15470
BnaA03g41930D	AT4G15475
BnaA03g42030D	AT4G15630
BnaA03g42100D	AT4G15755
BnaA03g42140D	AT4G15800
BnaA03g42190D	/
BnaA03g42260D	AT4G15920
BnaA03g42410D	AT4G16160
BnaA03g42690D	AT4G16550
BnaA03g42750D	AT4G16590
BnaA03g42830D	AT4G01400
BnaA03g43040D	AT3G58220
BnaA03g43650D	/
BnaA03g43710D	/
BnaA03g43840D	/
BnaA03g44220D	AT3G62260
BnaA03g44470D	AT5G67500
BnaA03g44580D	AT4G20790
BnaA03g44640D	AT4G20890
BnaA03g44650D	AT4G20900
BnaA03g44740D	AT4G21620
BnaA03g44780D	AT4G21650
BnaA03g44980D	AT4G21910
BnaA03g45000D	AT5G11250
BnaA03g45010D	AT1G69550
BnaA03g45020D	AT5G11250
BnaA03g45030D	/
BnaA03g45040D	AT5G11250
BnaA03g45060D	AT4G21970
BnaA03g45080D	AT4G21990
BnaA03g45110D	AT1G69090
BnaA03g45200D	AT4G22190
BnaA03g45250D	AT4G10320
BnaA03g45330D	AT4G22490
BnaA03g45360D	AT1G49040
BnaA03g45390D	AT4G22570
BnaA03g45490D	AT4G22750
BnaA03g45500D	AT4G23190
BnaA03g45550D	/
BnaA03g45580D	/
BnaA03g45590D	AT4G22840
BnaA03g45600D	AT4G22860
BnaA03g45610D	AT4G22880
BnaA03g45630D	AT4G22920
BnaA03g45660D	AT4G22970
BnaA03g45710D	AT4G23060
BnaA03g45720D	AT4G23060
BnaA03g45820D	AT4G23150
BnaA03g46190D	AT4G23720
BnaA03g46220D	AT4G23740
BnaA03g46230D	AT4G23740
BnaA03g46240D	AT4G23750
BnaA03g46250D	/
BnaA03g46260D	AT4G23760
BnaA03g46280D	AT4G23810
BnaA03g46310D	AT4G23870
BnaA03g46390D	AT2G30290
BnaA03g46470D	AT4G24130
BnaA03g46480D	AT4G24150
BnaA03g46490D	AT4G24160
BnaA03g46790D	AT4G24550
BnaA03g46810D	AT4G24580
BnaA03g46880D	AT4G24690
BnaA03g46980D	AT4G24840
BnaA03g47030D	AT4G24960
BnaA03g47380D	AT4G25410
BnaA03g47560D	AT4G25620
BnaA03g47570D	AT4G25630
BnaA03g47630D	AT4G25840
BnaA03g47640D	AT4G25840
BnaA03g47700D	AT4G25990
BnaA03g47880D	AT4G26200
BnaA03g48060D	AT5G56500
BnaA03g48160D	AT4G26640
BnaA03g48210D	AT4G26690
BnaA03g48290D	AT4G26830
BnaA03g48340D	AT4G26950
BnaA03g48360D	AT4G26990
BnaA03g48400D	AT4G27070
BnaA03g48410D	AT4G26690
BnaA03g48440D	AT4G27120
BnaA03g48610D	AT4G27440
BnaA03g48730D	AT4G27657
BnaA03g48750D	AT4G27657
BnaA03g48890D	AT4G27890
BnaA03g48940D	AT4G28000
BnaA03g49050D	AT4G28140
BnaA03g49190D	AT4G32480
BnaA03g49230D	AT3G09100
BnaA03g49460D	AT4G29230
BnaA03g49510D	AT4G15720
BnaA03g49550D	AT4G29410
BnaA03g49680D	AT1G14350
BnaA03g49840D	AT4G29890
BnaA03g50000D	AT4G30110
BnaA03g50140D	AT5G44850
BnaA03g50730D	AT3G48000
BnaA03g50870D	AT4G34100
BnaA03g52410D	/
BnaA03g52750D	AT5G23220
BnaA03g52820D	AT5G56350
BnaA03g52990D	AT4G34680
BnaA03g53060D	AT4G34800
BnaA03g53070D	AT4G34850
BnaA03g53170D	AT3G53310
BnaA03g53280D	/
BnaA03g53750D	AT4G36990
BnaA03g53860D	/
BnaA03g54400D	AT4G39940
BnaA03g54560D	AT1G59900
BnaA03g54810D	AT5G02480
BnaA03g54860D	AT5G02410
BnaA03g54890D	AT5G02370
BnaA03g54910D	AT5G02290
BnaA03g54920D	AT5G02280
BnaA03g54940D	AT5G02040
BnaA03g54960D	AT5G02050
BnaA03g54970D	AT5G02060
BnaA03g55070D	AT5G04130
BnaA03g55080D	AT5G06850
BnaA03g55120D	AT5G05090
BnaA03g55140D	AT5G51820
BnaA03g55150D	AT5G05110
BnaA03g55180D	AT5G05140
BnaA03g55240D	AT5G05200
BnaA03g55250D	AT5G05210
BnaA03g55270D	AT5G05370
BnaA03g55280D	AT5G05410
BnaA03g55310D	AT5G04170
BnaA03g55540D	AT5G07110
BnaA03g55600D	/
BnaA03g55610D	AT5G06870
BnaA03g55630D	AT5G06870
BnaA03g55640D	AT5G06870
BnaA03g55670D	AT5G06760
BnaA03g55720D	AT5G08410
BnaA03g55730D	AT5G08415
BnaA03g55780D	AT5G08520
BnaA03g55810D	AT1G25290
BnaA03g55890D	AT5G09810
BnaA03g55990D	AT5G17350
BnaA03g56000D	AT5G20010
BnaA03g56230D	AT5G58580
BnaA03g56290D	AT5G53045
BnaA03g56300D	AT5G53050
BnaA03g56320D	AT2G33050
BnaA03g56400D	AT2G35550
BnaA03g56620D	AT2G39900
BnaA03g56650D	AT2G42530
BnaA03g56700D	/
BnaA03g56820D	AT2G45450
BnaA03g56870D	AT2G45650
BnaA03g56880D	AT2G45660
BnaA03g56900D	AT2G45680
BnaA03g56920D	AT2G45695
BnaA03g56960D	AT2G45740
BnaA03g57130D	AT4G09560
BnaA03g57140D	AT1G80370
BnaA03g57170D	AT4G03560
BnaA03g57280D	AT1G56220
BnaA03g57310D	AT4G01950
BnaA03g57340D	AT3G06020
BnaA03g57380D	AT3G06070
BnaA03g57570D	AT3G23810
BnaA03g57960D	AT3G51730
BnaA03g58100D	AT4G21410
BnaA03g58360D	AT4G18710
BnaA03g58470D	AT4G21320
BnaA03g58500D	AT4G21190
BnaA03g58610D	AT4G22690
BnaA03g58830D	AT4G29030
BnaA03g59050D	AT4G28830
BnaA03g59130D	AT4G35150
BnaA03g59140D	AT4G35160
BnaA03g59170D	AT4G36250
BnaA03g59640D	AT1G58050
BnaA03g59800D	AT1G62180
BnaA03g59950D	/
BnaA03g60350D	AT1G62310
BnaA03g60750D	AT1G56440
BnaA04g00260D	AT3G62940
BnaA04g00370D	AT3G62780
BnaA04g00480D	AT3G61930
BnaA04g00520D	AT3G61850
BnaA04g00540D	AT3G61790
BnaA04g00560D	AT5G36000
BnaA04g00600D	AT3G61640
BnaA04g00710D	AT3G61430
BnaA04g00720D	AT3G61410
BnaA04g00760D	AT3G61320
BnaA04g00950D	AT2G45550
BnaA04g01000D	AT1G70505
BnaA04g01140D	AT3G60720
BnaA04g01190D	AT3G60670
BnaA04g01270D	AT3G60260
BnaA04g01320D	AT3G60200
BnaA04g01360D	AT3G60140
BnaA04g01450D	AT3G59990
BnaA04g01520D	AT3G59790
BnaA04g01540D	AT3G59760
BnaA04g01570D	/
BnaA04g01790D	AT3G58850
BnaA04g01880D	AT3G58680
BnaA04g01930D	AT3G58590
BnaA04g01980D	AT3G58500
BnaA04g02110D	/
BnaA04g02290D	AT3G57650
BnaA04g02350D	AT3G57500
BnaA04g02370D	AT3G57470
BnaA04g02460D	AT3G57300
BnaA04g02490D	AT3G57260
BnaA04g02500D	AT3G57260
BnaA04g02730D	AT3G56710
BnaA04g02750D	AT3G56770
BnaA04g03160D	AT3G56240
BnaA04g03600D	/
BnaA04g04850D	/
BnaA04g05090D	AT3G52970
BnaA04g05130D	AT3G52910
BnaA04g05160D	AT3G52870
BnaA04g05540D	AT3G52310
BnaA04g05620D	AT4G27270
BnaA04g05640D	AT3G52190
BnaA04g05780D	AT3G52070
BnaA04g05790D	AT3G52060
BnaA04g05810D	AT3G51960
BnaA04g05890D	AT3G51890
BnaA04g05930D	AT4G36070
BnaA04g06040D	AT4G14440
BnaA04g06200D	AT5G38620
BnaA04g06300D	AT4G14040
BnaA04g06440D	AT5G22060
BnaA04g06680D	AT4G13710
BnaA04g06850D	AT5G43010
BnaA04g07320D	/
BnaA04g07420D	/
BnaA04g07430D	AT5G35580
BnaA04g07500D	AT4G21070
BnaA04g07540D	AT5G35750
BnaA04g07590D	AT5G35770
BnaA04g07680D	AT5G36100
BnaA04g08030D	AT5G37475
BnaA04g08140D	AT2G05260
BnaA04g08150D	AT5G37590
BnaA04g08270D	AT5G37740
BnaA04g08320D	AT5G37890
BnaA04g08450D	AT5G38200
BnaA04g08570D	AT5G38410
BnaA04g08590D	/
BnaA04g08640D	AT5G38420
BnaA04g08660D	AT5G38460
BnaA04g08740D	AT5G38570
BnaA04g08790D	AT5G67150
BnaA04g08820D	AT5G38730
BnaA04g08940D	AT5G38895
BnaA04g08950D	AT5G38980
BnaA04g08970D	AT5G39000
BnaA04g08980D	AT5G39000
BnaA04g09360D	AT5G44630
BnaA04g09430D	AT5G38080
BnaA04g09500D	AT5G39670
BnaA04g09570D	AT5G39720
BnaA04g09630D	AT5G39790
BnaA04g09760D	AT5G39990
BnaA04g09780D	/
BnaA04g10040D	AT2G23000
BnaA04g10150D	AT5G40300
BnaA04g10270D	AT5G40400
BnaA04g10310D	AT5G40460
BnaA04g10370D	AT5G40510
BnaA04g10620D	AT5G40800
BnaA04g10630D	AT5G38260
BnaA04g10890D	AT5G41140
BnaA04g10930D	/
BnaA04g10980D	AT3G10530
BnaA04g11170D	AT5G41550
BnaA04g11180D	AT5G41550
BnaA04g11190D	AT5G41520
BnaA04g11200D	AT5G41560
BnaA04g11220D	AT5G41580
BnaA04g11340D	AT5G41730
BnaA04g11370D	/
BnaA04g11430D	AT5G41790
BnaA04g11440D	AT5G41800
BnaA04g11500D	AT1G67035
BnaA04g11520D	AT5G39050
BnaA04g11580D	AT5G45470
BnaA04g11630D	AT3G29635
BnaA04g11640D	AT5G39680
BnaA04g11650D	AT5G39680
BnaA04g11720D	/
BnaA04g11830D	AT5G40370
BnaA04g11860D	AT5G40890
BnaA04g11930D	AT2G21070
BnaA04g11980D	AT2G21150
BnaA04g12120D	/
BnaA04g12310D	AT2G21610
BnaA04g12390D	AT4G39280
BnaA04g12630D	AT2G22122
BnaA04g12670D	AT2G22170
BnaA04g12690D	AT2G22190
BnaA04g12710D	AT2G22230
BnaA04g12720D	AT2G22240
BnaA04g12790D	AT2G22330
BnaA04g12810D	AT2G22360
BnaA04g12860D	AT2G22420
BnaA04g12890D	AT2G22430
BnaA04g12960D	AT2G46000
BnaA04g12990D	AT2G22540
BnaA04g13040D	AT3G21660
BnaA04g13110D	AT1G13080
BnaA04g13130D	AT2G22720
BnaA04g13150D	AT2G22730
BnaA04g13220D	AT2G22770
BnaA04g13340D	AT2G22870
BnaA04g13360D	AT2G07760
BnaA04g13370D	/
BnaA04g13420D	AT2G23030
BnaA04g13480D	AT1G78490
BnaA04g13710D	AT4G18780
BnaA04g13830D	AT3G20380
BnaA04g13910D	AT4G00260
BnaA04g13920D	AT4G30450
BnaA04g14050D	AT2G24030
BnaA04g14220D	AT2G24270
BnaA04g14230D	AT2G24280
BnaA04g14250D	AT2G24300
BnaA04g14290D	AT2G24350
BnaA04g14310D	AT3G50710
BnaA04g14350D	AT2G24395
BnaA04g14580D	AT4G00260
BnaA04g14630D	AT2G24765
BnaA04g14780D	AT2G25220
BnaA04g14800D	AT4G32030
BnaA04g14930D	AT1G11280
BnaA04g15110D	AT2G25810
BnaA04g15190D	AT3G05650
BnaA04g15200D	AT2G25870
BnaA04g15210D	AT2G25890
BnaA04g15300D	AT2G25970
BnaA04g15320D	AT1G17560
BnaA04g15350D	AT2G26190
BnaA04g15400D	AT2G26310
BnaA04g15420D	AT2G27190
BnaA04g15540D	AT2G27020
BnaA04g15620D	AT3G49020
BnaA04g15630D	AT3G49020
BnaA04g15690D	AT2G27230
BnaA04g15790D	AT2G27310
BnaA04g15840D	AT1G23790
BnaA04g15970D	/
BnaA04g16190D	AT2G28000
BnaA04g16250D	AT2G28100
BnaA04g16300D	/
BnaA04g16350D	AT2G28305
BnaA04g16380D	AT2G28315
BnaA04g16450D	AT3G47090
BnaA04g16530D	AT2G28620
BnaA04g16630D	AT2G28760
BnaA04g16650D	AT3G60200
BnaA04g16660D	AT1G25290
BnaA04g16730D	AT2G28840
BnaA04g16830D	/
BnaA04g16920D	AT2G29110
BnaA04g16960D	/
BnaA04g17000D	/
BnaA04g17050D	AT5G65940
BnaA04g17060D	AT2G30670
BnaA04g17120D	AT2G29150
BnaA04g17160D	AT2G29995
BnaA04g17170D	AT2G35800
BnaA04g17240D	AT2G30105
BnaA04g17280D	AT2G30110
BnaA04g17340D	AT2G30160
BnaA04g17490D	AT2G30370
BnaA04g17500D	AT2G30370
BnaA04g17520D	AT2G30395
BnaA04g17540D	AT2G30440
BnaA04g17620D	AT2G30550
BnaA04g17650D	AT3G09160
BnaA04g17670D	AT2G30575
BnaA04g17680D	AT2G30580
BnaA04g17710D	AT2G30620
BnaA04g17760D	AT2G30695
BnaA04g18300D	AT2G31410
BnaA04g18520D	AT2G33020
BnaA04g18550D	AT1G63730
BnaA04g18560D	AT2G31865
BnaA04g18670D	AT2G31470
BnaA04g18740D	AT2G31470
BnaA04g18750D	AT1G02080
BnaA04g18770D	AT3G23960
BnaA04g18780D	/
BnaA04g18820D	AT2G33070
BnaA04g19040D	AT2G32765
BnaA04g19070D	AT2G32860
BnaA04g19180D	AT2G33150
BnaA04g19340D	AT2G21450
BnaA04g19360D	AT2G33320
BnaA04g19410D	AT2G33380
BnaA04g19440D	AT2G33410
BnaA04g19470D	AT3G15710
BnaA04g19480D	AT3G15710
BnaA04g19520D	AT2G33470
BnaA04g19830D	AT2G33800
BnaA04g19840D	AT2G33810
BnaA04g19850D	AT2G33820
BnaA04g19860D	AT2G33845
BnaA04g19910D	AT5G03490
BnaA04g20030D	AT1G29350
BnaA04g20040D	AT2G34250
BnaA04g20070D	AT2G34260
BnaA04g20150D	AT2G34420
BnaA04g20200D	AT2G34500
BnaA04g20430D	AT2G34925
BnaA04g20650D	/
BnaA04g20660D	/
BnaA04g20680D	AT2G35660
BnaA04g20720D	AT2G35710
BnaA04g20760D	AT2G35760
BnaA04g20970D	AT2G35940
BnaA04g21170D	AT2G36960
BnaA04g21320D	AT2G37300
BnaA04g21340D	AT2G37320
BnaA04g21380D	AT2G37390
BnaA04g21430D	AT2G37460
BnaA04g21450D	AT4G02850
BnaA04g21460D	AT2G37480
BnaA04g21470D	AT2G37500
BnaA04g21720D	AT1G02050
BnaA04g21770D	AT2G38010
BnaA04g21780D	AT2G38050
BnaA04g21820D	AT2G38090
BnaA04g21830D	AT2G38120
BnaA04g21840D	AT2G38160
BnaA04g21900D	AT2G38290
BnaA04g22000D	AT2G38380
BnaA04g22070D	AT2G38530
BnaA04g22080D	AT2G38540
BnaA04g22150D	AT2G38720
BnaA04g22190D	AT2G38760
BnaA04g22280D	AT3G54700
BnaA04g22310D	/
BnaA04g22360D	AT2G39130
BnaA04g22430D	AT2G40270
BnaA04g22480D	AT3G56020
BnaA04g22610D	AT2G40110
BnaA04g22710D	AT2G39970
BnaA04g22720D	AT2G39960
BnaA04g22730D	AT2G39960
BnaA04g22750D	AT2G39940
BnaA04g22800D	AT2G39805
BnaA04g22810D	AT2G39800
BnaA04g22860D	AT2G39725
BnaA04g22870D	AT2G39725
BnaA04g22950D	AT2G39570
BnaA04g22960D	AT2G39560
BnaA04g23090D	AT2G39400
BnaA04g23200D	AT2G39280
BnaA04g23220D	AT2G40435
BnaA04g23250D	AT4G18880
BnaA04g23260D	AT2G40460
BnaA04g23280D	AT2G40475
BnaA04g23400D	AT2G40610
BnaA04g23410D	AT2G40620
BnaA04g23440D	AT2G40650
BnaA04g23480D	AT2G40750
BnaA04g23590D	AT2G40880
BnaA04g23600D	AT2G40890
BnaA04g23610D	AT2G40900
BnaA04g23660D	AT2G41010
BnaA04g24050D	AT2G41470
BnaA04g24160D	AT4G13770
BnaA04g24630D	AT2G42690
BnaA04g24660D	/
BnaA04g24820D	AT2G43080
BnaA04g25000D	AT2G43290
BnaA04g25100D	AT2G43490
BnaA04g25180D	AT2G43540
BnaA04g25190D	AT2G43550
BnaA04g25500D	/
BnaA04g25590D	AT2G16210
BnaA04g25600D	AT2G44190
BnaA04g25820D	AT2G44670
BnaA04g25840D	AT2G44745
BnaA04g25870D	AT2G44800
BnaA04g26230D	AT2G45490
BnaA04g26290D	AT2G45570
BnaA04g26320D	AT2G45660
BnaA04g26640D	AT2G46060
BnaA04g26660D	AT2G46080
BnaA04g26960D	AT2G47240
BnaA04g26990D	AT2G47400
BnaA04g27050D	AT2G47520
BnaA04g27150D	AT2G46600
BnaA04g27180D	AT2G46570
BnaA04g27390D	AT3G60370
BnaA04g27410D	AT3G60420
BnaA04g27440D	AT3G62060
BnaA04g27460D	AT3G62030
BnaA04g27530D	AT3G60140
BnaA04g27560D	AT3G57930
BnaA04g27590D	AT3G57990
BnaA04g27640D	/
BnaA04g27660D	/
BnaA04g27840D	AT4G08450
BnaA04g27890D	AT5G38530
BnaA04g27950D	AT5G38210
BnaA04g28050D	AT2G26860
BnaA04g28060D	AT5G37890
BnaA04g28100D	AT5G38850
BnaA04g28130D	AT2G25090
BnaA04g28140D	AT4G00260
BnaA04g28150D	AT4G00260
BnaA04g28240D	AT2G24250
BnaA04g28420D	AT2G28400
BnaA04g28580D	AT2G29480
BnaA04g28630D	AT2G29420
BnaA04g28860D	AT2G32030
BnaA04g28870D	AT2G32020
BnaA04g28930D	AT2G31980
BnaA04g28990D	AT5G07950
BnaA04g29020D	AT2G37620
BnaA04g29040D	/
BnaA04g29060D	AT2G37600
BnaA04g29120D	AT2G37680
BnaA04g29140D	AT2G37700
BnaA04g29360D	AT2G40420
BnaA04g29410D	/
BnaA04g29490D	AT2G47910
BnaA05g00150D	AT2G47890
BnaA05g00540D	AT2G47420
BnaA05g00750D	AT2G47140
BnaA05g00810D	AT2G47040
BnaA05g01050D	AT2G46830
BnaA05g01100D	AT2G46780
BnaA05g01120D	AT2G46760
BnaA05g01150D	AT2G46720
BnaA05g01160D	AT2G46710
BnaA05g01220D	AT2G46640
BnaA05g01250D	AT2G46600
BnaA05g01410D	AT2G46400
BnaA05g01420D	AT2G46390
BnaA05g01600D	/
BnaA05g01800D	AT2G40620
BnaA05g01920D	AT2G40900
BnaA05g02010D	AT2G41150
BnaA05g02050D	AT2G41190
BnaA05g02090D	AT2G41231
BnaA05g02270D	AT2G41540
BnaA05g02400D	AT2G41750
BnaA05g02510D	AT2G41870
BnaA05g02610D	AT2G42040
BnaA05g02620D	AT2G42070
BnaA05g02980D	AT2G42840
BnaA05g03070D	AT3G48560
BnaA05g03160D	AT2G42910
BnaA05g03180D	AT2G42940
BnaA05g03210D	AT2G43160
BnaA05g03250D	AT2G43260
BnaA05g03270D	AT2G43340
BnaA05g03390D	AT2G43510
BnaA05g03430D	AT2G43620
BnaA05g03510D	AT2G43745
BnaA05g04030D	AT2G44460
BnaA05g04050D	AT5G24550
BnaA05g04110D	AT2G44525
BnaA05g04180D	AT2G44610
BnaA05g04450D	AT2G44940
BnaA05g04550D	AT2G45080
BnaA05g04740D	AT3G60770
BnaA05g04760D	AT5G44430
BnaA05g04800D	AT2G45360
BnaA05g04960D	AT2G45580
BnaA05g05010D	AT2G45660
BnaA05g05210D	AT3G61410
BnaA05g05220D	AT2G45950
BnaA05g05260D	AT2G45990
BnaA05g05290D	AT2G45990
BnaA05g05360D	AT2G46090
BnaA05g05370D	AT2G46100
BnaA05g05380D	AT2G40410
BnaA05g05390D	AT2G40390
BnaA05g05400D	AT2G40380
BnaA05g05610D	AT2G39980
BnaA05g05760D	AT2G39800
BnaA05g05880D	AT1G53750
BnaA05g06050D	/
BnaA05g06470D	AT2G38250
BnaA05g07040D	AT2G37460
BnaA05g07170D	AT2G37300
BnaA05g07230D	AT2G37240
BnaA05g07240D	AT2G37220
BnaA05g07320D	/
BnaA05g07370D	AT2G37040
BnaA05g07410D	AT2G36985
BnaA05g07420D	AT2G36980
BnaA05g07460D	AT2G36970
BnaA05g07730D	AT2G36630
BnaA05g07790D	AT2G36500
BnaA05g07820D	/
BnaA05g08190D	AT2G36080
BnaA05g08860D	AT2G35040
BnaA05g09770D	AT2G33880
BnaA05g09780D	/
BnaA05g09830D	AT2G33830
BnaA05g10090D	AT5G55140
BnaA05g10610D	AT2G33000
BnaA05g10620D	AT3G62330
BnaA05g10690D	AT2G32960
BnaA05g11170D	AT2G31790
BnaA05g11250D	AT2G31610
BnaA05g11280D	AT2G31490
BnaA05g11300D	AT2G31480
BnaA05g11330D	AT4G04710
BnaA05g11340D	AT2G31400
BnaA05g11360D	AT2G31380
BnaA05g11910D	AT2G30540
BnaA05g11930D	AT2G30520
BnaA05g12070D	/
[truncated: 7,137 more rows]
