# Supplementary material for: An integrated analysis of QTL mapping and RNA sequencing provides further insights and promising candidates for pod number variation in rapeseed (Brassica napus L.)
Source: BMC Genomics. 2017 Jan 11;18:71. doi: 10.1186/s12864-016-3402-y (PMC5225578; doi:10.1186/s12864-016-3402-y)
Supplement: Additional file 6: Table S6. — 190 KEGG pathways represented by DEGs between Zhongshuang11 and No.73290. (XLSX 128 kb) [file 12864_2016_3402_MOESM6_ESM.xlsx]

## Sheet: Table S6
Table S6 190 KEGG pathways represented by DEGs between Zhongshuang11 and No.73290
Entry	Pathway	Gene number	Gene name
map00010	Glycolysis / Gluconeogenesis	76	BnaC08g45650D,K00161,1.2.4.1	BnaC06g21150D,K00001,1.1.1.1	BnaC08g03220D,K00627,2.3.1.12	BnaC05g36200D,K00382,1.8.1.4	BnaC02g36920D,K00850,2.7.1.11	BnaA03g52820D,K00873,2.7.1.40	BnaC05g26280D,K00128,1.2.1.3	BnaCnng03960D,K01568,4.1.1.1	BnaC05g47510D,K00873,2.7.1.40	BnaA09g41460D,K00131,1.2.1.9	BnaA03g59170D,K00128,1.2.1.3	BnaC07g38460D,K01785,5.1.3.3	BnaA03g28480D,K00134,1.2.1.12	BnaC02g44970D,K00131,1.2.1.9	BnaC03g06780D,K01785,5.1.3.3	BnaC01g17810D,K01785,5.1.3.3	BnaA03g55140D,K01835,5.4.2.2	BnaC05g47450D,K00134,1.2.1.12	BnaA08g15200D,K00128,1.2.1.3	BnaAnng02490D,K01834,5.4.2.1	BnaA03g36910D,K00873,2.7.1.40	BnaC04g22270D,K00873,2.7.1.40	BnaC01g25930D,K00873,2.7.1.40	BnaC02g41070D,K00001,1.1.1.1	BnaA08g20600D,K01835,5.4.2.2	BnaC03g47350D,K00850,2.7.1.11	BnaA07g05490D,K01834,5.4.2.1	BnaC04g33570D,K01623,4.1.2.13	BnaC06g42870D,K01785,5.1.3.3	BnaA04g14220D,K00131,1.2.1.9	BnaC07g46060D,K00128,1.2.1.3	BnaA09g43000D,K00001,1.1.1.1	BnaA01g04110D,K00850,2.7.1.11	BnaC08g49310D,K00001,1.1.1.1	BnaA03g50730D,K00128,1.2.1.3	BnaC01g02370D,K00128,1.2.1.3	BnaC03g06790D,K01785,5.1.3.3	BnaC04g22290D,K00873,2.7.1.40	BnaC01g04990D,K00627,2.3.1.12	BnaC08g48810D,K03841,3.1.3.11	BnaA06g20750D,K00128,1.2.1.3	BnaA08g23110D,K00627,2.3.1.12	BnaC01g13540D,K00001,1.1.1.1	BnaA05g25500D,K00627,2.3.1.12	BnaAnng17200D,K03841,3.1.3.11	BnaA09g30650D,K00001,1.1.1.1	BnaC05g17730D,K00001,1.1.1.1
map00020	Citrate cycle (TCA cycle)	24	BnaC08g45650D,K00161,1.2.4.1	BnaC08g03220D,K00627,2.3.1.12	BnaC05g36200D,K00382,1.8.1.4	BnaAnng12720D,K01679,4.2.1.2	BnaAnng38880D,K00234,1.3.5.1	BnaA02g34680D,K00234,1.3.5.1	BnaCnng02920D,K00030,1.1.1.41	BnaA03g00820D,K00030,1.1.1.41	BnaC01g04990D,K00627,2.3.1.12	BnaA08g23110D,K00627,2.3.1.12	BnaA05g25500D,K00627,2.3.1.12	BnaCnng28170D,K00161,1.2.4.1	BnaCnng28160D,K00161,1.2.4.1	BnaA01g03650D,K00627,2.3.1.12	BnaA03g54560D,K00161,1.2.4.1	BnaAnng12700D,K01679,4.2.1.2	BnaC02g03240D,K00030,1.1.1.41	BnaA02g00100D,K00026,1.1.1.37	BnaC06g14740D,K00658,2.3.1.61	BnaC03g65500D,K00026,1.1.1.37	BnaA07g34080D,K00627,2.3.1.12	BnaA10g26650D,K00030,1.1.1.41	BnaA06g24600D,K01610,4.1.1.49	BnaC02g00740D,K00026,1.1.1.37
map00030	Pentose phosphate pathway	28	BnaC04g56430D,K00852,2.7.1.15	BnaC02g36920D,K00850,2.7.1.11	BnaAnng18330D,K01057,3.1.1.31	BnaC05g46980D,K01808,5.3.1.6	BnaA05g03160D,K00948,2.7.6.1	BnaA03g55140D,K01835,5.4.2.2	BnaC08g34620D,K00034,1.1.1.47	BnaA08g20600D,K01835,5.4.2.2	BnaC03g47350D,K00850,2.7.1.11	BnaC04g33570D,K01623,4.1.2.13	BnaC05g44460D,K01807,5.3.1.6	BnaA01g33410D,K01807,5.3.1.6	BnaA01g04110D,K00850,2.7.1.11	BnaA09g42190D,K00034,1.1.1.47	BnaA09g46150D,K01057,3.1.1.31	BnaA09g47300D,K00616,2.2.1.2	BnaC08g48810D,K03841,3.1.3.11	BnaA09g10900D,K01783,5.1.3.1	BnaA09g01980D,K00036,1.1.1.49	BnaA06g06560D,K00948,2.7.6.1	BnaAnng17200D,K03841,3.1.3.11	BnaA06g03380D,K00850,2.7.1.11	BnaA01g07610D,K00850,2.7.1.11	BnaC09g27470D,K00850,2.7.1.11	BnaA10g20180D,K00036,1.1.1.49	BnaA03g04310D,K00616,2.2.1.2	BnaAnng27690D,K00036,1.1.1.49	BnaA07g18370D,K01807,5.3.1.6
map00040	Pentose and glucuronate interconversions	92	BnaA01g34430D,K00963,2.7.7.9	BnaC04g08390D,K00699,2.4.1.17	BnaC09g30320D,K00699,2.4.1.17	BnaA03g20480D,K01213,3.2.1.67	BnaA05g19450D,K00699,2.4.1.17	BnaCnng07110D,K00699,2.4.1.17	BnaA07g17330D,K01184,3.2.1.15	BnaA07g10510D,K00699,2.4.1.17	BnaCnng25170D,K00699,2.4.1.17	BnaA02g18840D,K00699,2.4.1.17	BnaC03g03910D,K01051,3.1.1.11	BnaA05g29820D,K01213,3.2.1.67	BnaC07g48390D,K00699,2.4.1.17	BnaAnng28400D,K01051,3.1.1.11	BnaA05g00810D,K01051,3.1.1.11	BnaA03g39380D,K00699,2.4.1.17	BnaA10g06710D,K01051,3.1.1.11	BnaC07g48400D,K00699,2.4.1.17	BnaC04g00460D,K01051,3.1.1.11	BnaC01g31820D,K00699,2.4.1.17	BnaA07g06080D,K01728,4.2.2.2	BnaCnng10180D,K01728,4.2.2.2	BnaAnng22760D,K01728,4.2.2.2	BnaC05g10650D,K01728,4.2.2.2	BnaC02g34050D,K01051,3.1.1.11	BnaCnng18460D,K00963,2.7.7.9	BnaA03g22700D,K01051,3.1.1.11	BnaA08g07620D,K00699,2.4.1.17	BnaA05g11170D,K00699,2.4.1.17	BnaCnng47320D,K00699,2.4.1.17	BnaCnng48740D,K01213,3.2.1.67	BnaA07g10530D,K00699,2.4.1.17	BnaAnng25620D,K00963,2.7.7.9	BnaC03g10260D,K01051,3.1.1.11	BnaC02g38360D,K01213,3.2.1.67	BnaCnng53900D,K00963,2.7.7.9	BnaA08g11370D,K00699,2.4.1.17	BnaA10g19040D,K00699,2.4.1.17	BnaA10g07160D,K00699,2.4.1.17	BnaC09g42730D,K00699,2.4.1.17	BnaC04g12860D,K00699,2.4.1.17	BnaC02g06080D,K00012,1.1.1.22	BnaA02g30620D,K01051,3.1.1.11	BnaC05g03820D,K00699,2.4.1.17	BnaA09g06500D,K01728,4.2.2.2	BnaA09g10900D,K01783,5.1.3.1	BnaA08g27230D,K01213,3.2.1.67
map00051	Fructose and mannose metabolism	22	BnaC02g36920D,K00850,2.7.1.11	BnaA07g28910D,K01840,5.4.2.8	BnaC08g15270D,K00895,2.7.1.90	BnaC08g03320D,K01809,5.3.1.8	BnaC07g42740D,K00971,2.7.7.22	BnaC05g48220D,K01809,5.3.1.8	BnaC02g17130D,K01809,5.3.1.8	BnaC03g47350D,K00850,2.7.1.11	BnaC04g33570D,K01623,4.1.2.13	BnaA01g04110D,K00850,2.7.1.11	BnaC08g48810D,K03841,3.1.3.11	BnaAnng17200D,K03841,3.1.3.11	BnaC07g12240D,K00844,2.7.1.1	BnaA06g03380D,K00850,2.7.1.11	BnaA01g07610D,K00850,2.7.1.11	BnaC08g41630D,K00895,2.7.1.90	BnaC09g27470D,K00850,2.7.1.11	BnaC08g35990D,K01803,5.3.1.1	BnaC04g50460D,K01840,5.4.2.8	BnaA03g24500D,K00971,2.7.7.22	BnaC03g29120D,K00971,2.7.7.22	BnaA05g33470D,K01809,5.3.1.8
map00052	Galactose metabolism	36	BnaA01g34430D,K00963,2.7.7.9	BnaA01g31870D,K00849,2.7.1.6	BnaC02g36920D,K00850,2.7.1.11	BnaA05g25600D,K01193,3.2.1.26	BnaC01g37450D,K01193,3.2.1.26	BnaAnng39400D,K01784,5.1.3.2	BnaA03g55140D,K01835,5.4.2.2	BnaA03g02510D,K01189,3.2.1.22	BnaA01g37220D,K01193,3.2.1.26	BnaCnng18460D,K00963,2.7.7.9	BnaA08g20600D,K01835,5.4.2.2	BnaC03g47350D,K00850,2.7.1.11	BnaAnng25620D,K00963,2.7.7.9	BnaC02g36080D,K07407,3.2.1.22	BnaCnng68980D,K01190,3.2.1.23	BnaCnng53900D,K00963,2.7.7.9	BnaA01g04110D,K00850,2.7.1.11	BnaA01g02350D,K01193,3.2.1.26	BnaC05g09640D,K01193,3.2.1.26	BnaC06g42590D,K04618,1.1.3.9	BnaA09g12880D,K01193,3.2.1.26	BnaA09g41790D,K01193,3.2.1.26	BnaC07g12240D,K00844,2.7.1.1	BnaA06g03380D,K00850,2.7.1.11	BnaA03g29500D,K00849,2.7.1.6	BnaA02g04780D,K06611,2.4.1.67	BnaA01g07610D,K00850,2.7.1.11	BnaCnng62740D,K01189,3.2.1.22	BnaC09g27470D,K00850,2.7.1.11	BnaA10g15160D,K06611,2.4.1.67	BnaC01g15760D,K01784,5.1.3.2	BnaA05g32480D,K00963,2.7.7.9	BnaC09g37530D,K06611,2.4.1.67	BnaA01g32760D,K00849,2.7.1.6	BnaC09g37510D,K06611,2.4.1.67	BnaA05g07230D,K01684,4.2.1.6
map00053	Ascorbate and aldarate metabolism	67	BnaA10g07950D,K00423,1.10.3.3	BnaC04g08390D,K00699,2.4.1.17	BnaC09g30320D,K00699,2.4.1.17	BnaC09g27880D,K00423,1.10.3.3	BnaCnng02260D,K00434,1.11.1.11	BnaA05g19450D,K00699,2.4.1.17	BnaCnng07110D,K00699,2.4.1.17	BnaA07g10510D,K00699,2.4.1.17	BnaCnng25170D,K00699,2.4.1.17	BnaA02g18840D,K00699,2.4.1.17	BnaC02g13690D,K00434,1.11.1.11	BnaC05g49660D,K00469,1.13.99.1	BnaC05g26280D,K00128,1.2.1.3	BnaA10g14500D,K00423,1.10.3.3	BnaA03g59170D,K00128,1.2.1.3	BnaA10g14490D,K00423,1.10.3.3	BnaC07g48390D,K00699,2.4.1.17	BnaA03g39380D,K00699,2.4.1.17	BnaC07g48400D,K00699,2.4.1.17	BnaCnng35100D,K00423,1.10.3.3	BnaA09g07690D,K00423,1.10.3.3	BnaC01g31820D,K00699,2.4.1.17	BnaA01g23900D,K00469,1.13.99.1	BnaA08g15200D,K00128,1.2.1.3	BnaCnng35090D,K00423,1.10.3.3	BnaA08g07620D,K00699,2.4.1.17	BnaA05g11170D,K00699,2.4.1.17	BnaC05g39970D,K00423,1.10.3.3	BnaCnng47320D,K00699,2.4.1.17	BnaA09g11300D,K08232,1.6.5.4	BnaA07g10530D,K00699,2.4.1.17	BnaC07g46060D,K00128,1.2.1.3	BnaA08g11370D,K00699,2.4.1.17	BnaA10g19040D,K00699,2.4.1.17	BnaA10g07160D,K00699,2.4.1.17	BnaA03g50730D,K00128,1.2.1.3	BnaC09g42730D,K00699,2.4.1.17	BnaC01g02370D,K00128,1.2.1.3	BnaC04g12860D,K00699,2.4.1.17	BnaA10g14480D,K00423,1.10.3.3	BnaC02g06080D,K00012,1.1.1.22	BnaC05g03820D,K00699,2.4.1.17	BnaA06g20750D,K00128,1.2.1.3	BnaC06g15670D,K00699,2.4.1.17	BnaA03g23840D,K00434,1.11.1.11	BnaA01g29830D,K00423,1.10.3.3	BnaA01g03010D,K00699,2.4.1.17
map00061	Fatty acid biosynthesis	14	BnaA09g10550D,K00648,2.3.1.180	BnaC06g26900D,K01946,6.3.4.14	BnaC08g34630D,K00059,1.1.1.100	BnaA03g01520D,K00059,1.1.1.100	BnaC03g48080D,K00059,1.1.1.100	BnaC03g04180D,K02372,4.2.1.-	BnaA09g42770D,K02372,4.2.1.-	BnaA05g00750D,K00059,1.1.1.100	BnaC01g40290D,K00059,1.1.1.100	BnaA04g12710D,K02372,4.2.1.-	BnaA02g00390D,K02372,4.2.1.-	BnaA10g18080D,K03921,1.14.19.2	BnaC02g00470D,K02372,4.2.1.-	BnaC03g01820D,K00059,1.1.1.100
map00062	Fatty acid elongation in mitochondria	3	BnaC07g20120D,K01074,3.1.2.22	BnaAnng23510D,K01074,3.1.2.22	BnaAnng23520D,K01074,3.1.2.22
map00071	Fatty acid metabolism	36	BnaA03g37330D,K01692,4.2.1.17	BnaC04g14620D,K08765,2.3.1.21	BnaA01g03200D,K01897,6.2.1.3	BnaC06g21150D,K00001,1.1.1.1	BnaC09g21030D,K00249,1.3.99.3	BnaC06g15900D,K01897,6.2.1.3	BnaC01g04460D,K01897,6.2.1.3	BnaA06g28680D,K01897,6.2.1.3	BnaC03g59740D,K00249,1.3.99.3	BnaC05g26280D,K00128,1.2.1.3	BnaA03g59170D,K00128,1.2.1.3	BnaAnng19690D,K01897,6.2.1.3	BnaC04g51420D,K01897,6.2.1.3	BnaA01g04790D,K01897,6.2.1.3	BnaA08g15200D,K00128,1.2.1.3	BnaA04g06040D,K01692,4.2.1.17	BnaC02g41070D,K00001,1.1.1.1	BnaC09g11030D,K01897,6.2.1.3	BnaC07g46060D,K00128,1.2.1.3	BnaA09g43000D,K00001,1.1.1.1	BnaA04g26960D,K01897,6.2.1.3	BnaC08g49310D,K00001,1.1.1.1	BnaA03g50730D,K00128,1.2.1.3	BnaC01g02370D,K00128,1.2.1.3	BnaC04g28680D,K01692,4.2.1.17	BnaA06g20750D,K00128,1.2.1.3	BnaC01g13540D,K00001,1.1.1.1	BnaA09g30650D,K00001,1.1.1.1	BnaC02g09540D,K01897,6.2.1.3	BnaC05g17730D,K00001,1.1.1.1	BnaC02g38450D,K00626,2.3.1.9	BnaC08g23150D,K00232,1.3.3.6	BnaC04g24470D,K00001,1.1.1.1	BnaA04g19180D,K00632,2.3.1.16	BnaA02g32360D,K00001,1.1.1.1	BnaA02g30030D,K00626,2.3.1.9
map00072	Synthesis and degradation of ketone bodies	3	BnaCnng23810D,K01641,2.3.3.10	BnaC02g38450D,K00626,2.3.1.9	BnaA02g30030D,K00626,2.3.1.9
map00100	Steroid biosynthesis	18	BnaC06g01360D,K01853,5.4.99.8	BnaC06g01370D,K01853,5.4.99.8	BnaA07g34530D,K01853,5.4.99.8	BnaC05g48230D,K00227,1.14.21.6	BnaA03g10100D,K00227,1.14.21.6	BnaA01g02510D,K00801,2.5.1.21	BnaCnng76020D,K01853,5.4.99.8	BnaCnng09200D,K09830,1.3.3.-	BnaA06g11130D,K01853,5.4.99.8	BnaC01g03770D,K00801,2.5.1.21	BnaA01g25880D,K09828,1.3.1.72	BnaC03g29330D,K07748,1.1.1.170	BnaA01g02520D,K00801,2.5.1.21	BnaC05g42840D,K07748,1.1.1.170	BnaA06g14200D,K01824,5.3.3.5	BnaC09g15330D,K00511,1.14.99.7	BnaA05g33480D,K00227,1.14.21.6	BnaC01g11700D,K03333,1.1.3.6
map00120	Primary bile acid biosynthesis	2	BnaC03g73770D,K07440,1.14.13.98	BnaC05g38910D,K07440,1.14.13.98
map00130	Ubiquinone and other terpenoid-quinone biosynthesis	18	BnaC09g53000D,K08680,4.2.99.20	BnaA05g36600D,K01904,6.2.1.12	BnaC05g30940D,K01904,6.2.1.12	BnaA09g14100D,K01661,4.1.3.36	BnaC06g11940D,K00815,2.6.1.5	BnaA02g20230D,K05928,2.1.1.95	BnaA08g22340D,K01851,5.4.4.2	BnaC07g41280D,K00815,2.6.1.5	BnaAnng27160D,K03183,2.1.1.-	BnaCnng43090D,K00815,2.6.1.5	BnaC08g36300D,K00815,2.6.1.5	BnaCnng08300D,K01851,5.4.4.2	BnaA03g10340D,K06127,2.1.1.-	BnaUnng04240D,K01904,6.2.1.12	BnaA09g49870D,K00457,1.13.11.27	BnaC05g30950D,K01904,6.2.1.12	BnaC08g44820D,K00457,1.13.11.27	BnaA03g56300D,K08680,4.2.99.20
map00140	Steroid hormone biosynthesis	49	BnaC04g08390D,K00699,2.4.1.17	BnaC09g30320D,K00699,2.4.1.17	BnaA05g19450D,K00699,2.4.1.17	BnaCnng07110D,K00699,2.4.1.17	BnaA03g25060D,K00512,1.14.99.9	BnaC07g24390D,K07424,1.14.14.1	BnaA05g04960D,K00512,1.14.99.9	BnaA07g10510D,K00699,2.4.1.17	BnaCnng25170D,K00699,2.4.1.17	BnaC04g04310D,K00512,1.14.99.9	BnaA02g18840D,K00699,2.4.1.17	BnaA06g32050D,K07424,1.14.14.1	BnaA03g25050D,K00512,1.14.99.9	BnaC07g48390D,K00699,2.4.1.17	BnaA03g39380D,K00699,2.4.1.17	BnaC07g48400D,K00699,2.4.1.17	BnaC01g31820D,K00699,2.4.1.17	BnaA08g07620D,K00699,2.4.1.17	BnaA05g11170D,K00699,2.4.1.17	BnaA04g26290D,K00512,1.14.99.9	BnaCnng47320D,K00699,2.4.1.17	BnaA07g10530D,K00699,2.4.1.17	BnaA07g06490D,K00512,1.14.99.9	BnaC04g50310D,K00512,1.14.99.9	BnaA08g11370D,K00699,2.4.1.17	BnaA10g19040D,K00699,2.4.1.17	BnaA10g07160D,K00699,2.4.1.17	BnaC04g50270D,K00512,1.14.99.9	BnaC09g42730D,K00699,2.4.1.17	BnaC04g12860D,K00699,2.4.1.17	BnaC04g21990D,K00512,1.14.99.9	BnaC05g03820D,K00699,2.4.1.17	BnaC06g15670D,K00699,2.4.1.17	BnaC07g08010D,K00512,1.14.99.9	BnaA01g03010D,K00699,2.4.1.17	BnaA05g19520D,K00699,2.4.1.17	BnaC03g56050D,K00699,2.4.1.17	BnaA03g16830D,K00699,2.4.1.17	BnaC03g02300D,K00699,2.4.1.17	BnaC03g68370D,K00699,2.4.1.17	BnaC04g55340D,K00512,1.14.99.9	BnaA03g58610D,K00512,1.14.99.9	BnaA05g27700D,K00699,2.4.1.17	BnaC05g17430D,K00699,2.4.1.17	BnaA05g07460D,K00699,2.4.1.17	BnaA04g19910D,K00699,2.4.1.17	BnaC03g26760D,K00699,2.4.1.17
map00190	Oxidative phosphorylation	132	BnaC04g10930D,K02154,3.6.3.14	BnaA07g32880D,K02154,3.6.3.14	BnaC07g09720D,K02154,3.6.3.14	BnaC03g08920D,K02152,3.6.3.14	BnaC09g11680D,K02152,3.6.3.14	BnaC06g34070D,K02152,3.6.3.14	BnaC01g39050D,K02152,3.6.3.14	BnaC01g27040D,K02132,3.6.3.14	BnaC02g31400D,K02152,3.6.3.14	BnaC09g11700D,K02152,3.6.3.14	BnaC09g22240D,K01535,3.6.3.6	BnaC06g23900D,K02152,3.6.3.14	BnaA08g21880D,K02147,3.6.3.14	BnaC06g23930D,K02152,3.6.3.14	BnaC09g18120D,K02152,3.6.3.14	BnaAnng27760D,K02152,3.6.3.14	BnaA06g11850D,K02152,3.6.3.14	BnaAnng35860D,K02154,3.6.3.14	BnaCnng24770D,K02152,3.6.3.14	BnaC04g20550D,K02152,3.6.3.14	BnaA08g20150D,K02152,3.6.3.14	BnaC04g20540D,K02152,3.6.3.14	BnaC03g47400D,K02152,3.6.3.14	BnaCnng06230D,K00356,1.6.99.3	BnaA03g45000D,K02152,3.6.3.14	BnaA07g22930D,K02152,3.6.3.14	BnaC05g47400D,K02152,3.6.3.14	BnaA07g28860D,K05583,1.6.5.3	BnaA09g21200D,K02152,3.6.3.14	BnaA02g03790D,K02152,3.6.3.14	BnaA03g11480D,K02153,3.6.3.14	BnaA07g35600D,K01507,3.6.1.1	BnaC05g47420D,K02152,3.6.3.14	BnaC02g08030D,K02152,3.6.3.14	BnaC07g38450D,K02152,3.6.3.14	BnaC07g42390D,K01535,3.6.3.6	BnaA03g45010D,K02152,3.6.3.14	BnaC02g14820D,K02154,3.6.3.14	BnaC01g32170D,K02135,3.6.3.14	BnaC05g47410D,K02152,3.6.3.14	BnaAnng38880D,K00234,1.3.5.1	BnaC06g27830D,K02152,3.6.3.14	BnaA09g21220D,K02152,3.6.3.14	BnaA02g30250D,K02152,3.6.3.14	BnaA01g33750D,K02152,3.6.3.14	BnaA02g34680D,K00234,1.3.5.1	BnaA02g00090D,K01507,3.6.1.1
map00195	Photosynthesis	7	BnaC05g26060D,K02641,1.18.1.2	BnaC05g13040D,K02641,1.18.1.2	BnaC03g75370D,K02641,1.18.1.2	BnaC03g30230D,K02636,1.10.99.1	BnaA02g34830D,K02641,1.18.1.2	BnaA08g31180D,K02641,1.18.1.2	BnaA03g25540D,K02115,3.6.3.14
map00230	Purine metabolism	122	BnaC03g77470D,K01951,6.3.5.2	BnaA03g08930D,K03019,2.7.7.6	BnaA07g00820D,K01952,6.3.5.3	BnaAnng34070D,K01952,6.3.5.3	BnaA07g35830D,K00759,2.4.2.7	BnaC04g08800D,K00088,1.1.1.205	BnaC08g15420D,K01768,4.6.1.1	BnaA08g24860D,K01768,4.6.1.1	BnaC05g47640D,K00860,2.7.1.25	BnaA07g17380D,K01939,6.3.4.4	BnaC09g32510D,K01509,3.6.1.3	BnaA02g07640D,K01509,3.6.1.3	BnaC09g44330D,K01509,3.6.1.3	BnaC04g33730D,K03006,2.7.7.6	BnaA03g52820D,K00873,2.7.1.40	BnaA10g20300D,K01509,3.6.1.3	BnaC03g04070D,K01768,4.6.1.1	BnaCnng02900D,K00856,2.7.1.20	BnaC05g47510D,K00873,2.7.1.40	BnaC05g47480D,K01516,3.6.1.15	BnaC08g37570D,K10808,1.17.4.1	BnaA05g07790D,K00088,1.1.1.205	BnaC09g50360D,K01509,3.6.1.3	BnaAnng04540D,K01768,4.6.1.1	BnaA09g32250D,K01768,4.6.1.1	BnaC07g36840D,K03010,2.7.7.6	BnaC05g48080D,K00962,2.7.7.8	BnaC03g04240D,K01509,3.6.1.3	BnaA05g03160D,K00948,2.7.6.1	BnaA01g15770D,K01509,3.6.1.3	BnaA07g31970D,K01081,3.1.3.5	BnaA02g13220D,K01430,3.5.1.5	BnaC05g27560D,K01768,4.6.1.1	BnaA05g16450D,K03021,2.7.7.6	BnaA03g45390D,K00759,2.4.2.7	BnaA03g36910D,K00873,2.7.1.40	BnaA02g26440D,K02343,2.7.7.7	BnaC04g22270D,K00873,2.7.1.40	BnaC01g25930D,K00873,2.7.1.40	BnaA06g08400D,K03021,2.7.7.6	BnaC05g49530D,K01466,3.5.2.5	BnaA05g02620D,K01515,3.6.1.13	BnaA01g23040D,K01768,4.6.1.1	BnaA07g16720D,K01768,4.6.1.1	BnaA06g04450D,K03506,2.7.7.7	BnaAnng33730D,K01509,3.6.1.3	BnaC03g77460D,K01951,6.3.5.2
map00240	Pyrimidine metabolism	43	BnaC08g07870D,K00762,2.4.2.10	BnaA03g08930D,K03019,2.7.7.6	BnaC04g33730D,K03006,2.7.7.6	BnaA08g14980D,K00384,1.8.1.9	BnaC08g37570D,K10808,1.17.4.1	BnaC07g36840D,K03010,2.7.7.6	BnaC05g48080D,K00962,2.7.7.8	BnaA07g31970D,K01081,3.1.3.5	BnaA05g16450D,K03021,2.7.7.6	BnaA02g26440D,K02343,2.7.7.7	BnaA06g08400D,K03021,2.7.7.6	BnaA08g19620D,K00876,2.7.1.48	BnaA02g31630D,K00945,2.7.4.14	BnaC07g22950D,K01431,3.5.1.6	BnaA06g04450D,K03506,2.7.7.7	BnaC01g13040D,K03010,2.7.7.6	BnaA06g09030D,K01510,3.6.1.5	BnaC07g16980D,K03506,2.7.7.7	BnaCnng24750D,K03787,3.1.3.5	BnaA02g21890D,K00940,2.7.4.6	BnaCnng22540D,K01937,6.3.4.2	BnaA03g17760D,K00761,2.4.2.9	BnaA02g17360D,K03004,2.7.7.6	BnaA03g28360D,K00962,2.7.7.8	BnaA01g10530D,K01937,6.3.4.2	BnaA06g39400D,K00945,2.7.4.14	BnaA09g45660D,K01510,3.6.1.5	BnaC01g15740D,K00940,2.7.4.6	BnaC08g23300D,K00226,1.3.3.1	BnaC08g49350D,K03022,2.7.7.6	BnaC08g39780D,K01510,3.6.1.5	BnaCnng73880D,K00940,2.7.4.6	BnaA03g07930D,K03025,2.7.7.6	BnaC04g50120D,K03025,2.7.7.6	BnaC03g10000D,K03025,2.7.7.6	BnaA01g12680D,K01465,3.5.2.3	BnaCnng10890D,K00609,2.1.3.2	BnaCnng25090D,K02325,2.7.7.7	BnaC02g26940D,K00226,1.3.3.1	BnaA01g14140D,K02343,2.7.7.7	BnaA07g06360D,K00526,1.17.4.1	BnaA05g32780D,K00962,2.7.7.8	BnaC03g26700D,K03025,2.7.7.6
map00250	Alanine, aspartate and glutamate metabilism	32	BnaCnng40560D,K00814,2.6.1.2	BnaA07g17380D,K01939,6.3.4.4	BnaC04g19940D,K00813,2.6.1.1	BnaA03g47630D,K01915,6.3.1.2	BnaA03g07490D,K01953,6.3.5.4	BnaCnng56050D,K00812,2.6.1.1	BnaC07g13140D,K00814,2.6.1.2	BnaA09g10660D,K00813,2.6.1.1	BnaC03g04190D,K01953,6.3.5.4	BnaA10g15590D,K00813,2.6.1.1	BnaC09g22060D,K01953,6.3.5.4	BnaAnng27730D,K01915,6.3.1.2	BnaA02g36110D,K00135,1.2.1.16	BnaA07g10010D,K00814,2.6.1.2	BnaA03g02040D,K00261,1.4.1.3	BnaC06g14440D,K01915,6.3.1.2	BnaA07g10020D,K00814,2.6.1.2	BnaC01g35480D,K01424,3.5.1.1	BnaA06g10110D,K01779,5.1.1.13	BnaA03g47640D,K01915,6.3.1.2	BnaC02g01610D,K00261,1.4.1.3	BnaA06g01730D,K01953,6.3.5.4	BnaC06g05990D,K01953,6.3.5.4	BnaA01g28900D,K01953,6.3.5.4	BnaA03g02840D,K01953,6.3.5.4	BnaA08g14100D,K01953,6.3.5.4	BnaCnng10890D,K00609,2.1.3.2	BnaA01g16450D,K01953,6.3.5.4	BnaC05g13450D,K00814,2.6.1.2	BnaC09g38450D,K01953,6.3.5.4	BnaA03g03400D,K00813,2.6.1.1	BnaA02g03140D,K01915,6.3.1.2
map00260	Glycine, serine and threonine metabolism	27	BnaA04g27890D,K06001,4.2.1.20	BnaC05g36200D,K00382,1.8.1.4	BnaA08g25210D,K01696,4.2.1.20	BnaA07g35930D,K00058,1.1.1.95	BnaA03g48400D,K01696,4.2.1.20	BnaA07g35670D,K00865,2.7.1.31	BnaA08g06130D,K00600,2.1.2.1	BnaA03g38340D,K00828,2.6.1.45	BnaC08g06530D,K00600,2.1.2.1	BnaA06g07360D,K00605,2.1.2.10	BnaC03g45180D,K00828,2.6.1.45	BnaA10g14530D,K00003,1.1.1.3	BnaC09g31260D,K01696,4.2.1.20	BnaC04g52890D,K00274,1.4.3.4	BnaCnng18030D,K01696,4.2.1.20	BnaC04g34370D,K06001,4.2.1.20	BnaA09g08290D,K00828,2.6.1.45	BnaA09g26740D,K00133,1.2.1.11	BnaA03g49840D,K00499,1.14.15.7	BnaA06g25710D,K00831,2.6.1.52	BnaC02g41270D,K01696,4.2.1.20	BnaAnng23330D,K00133,1.2.1.11	BnaC08g08090D,K01754,4.3.1.19	BnaC02g28390D,K00276,1.4.3.21	BnaA07g29260D,K00600,2.1.2.1	BnaA03g30400D,K01754,4.3.1.19	BnaCnng41850D,K06001,4.2.1.20
map00270	Cysteine and methionine metabolism	52	BnaC09g42020D,K01611,4.1.1.50	BnaC06g30720D,K00558,2.1.1.37	BnaC03g56790D,K00797,2.5.1.16	BnaC04g19940D,K00813,2.6.1.1	BnaCnng56050D,K00812,2.6.1.1	BnaA02g02240D,K00558,2.1.1.37	BnaA09g10660D,K00813,2.6.1.1	BnaA03g57570D,K01251,3.3.1.1	BnaC05g48280D,K01611,4.1.1.50	BnaC09g50700D,K00797,2.5.1.16	BnaA10g15590D,K00813,2.6.1.1	BnaC05g29760D,K00547,2.1.1.10	BnaC03g49350D,K00558,2.1.1.37	BnaA02g14880D,K00558,2.1.1.37	BnaC06g11940D,K00815,2.6.1.5	BnaA02g18450D,K05933,1.14.17.4	BnaA04g01540D,K01738,2.5.1.47	BnaA03g23600D,K01762,4.4.1.14	BnaAnng36830D,K01611,4.1.1.50	BnaC04g21780D,K01738,2.5.1.47	BnaC07g41280D,K00815,2.6.1.5	BnaC03g74050D,K01251,3.3.1.1	BnaA01g34070D,K01738,2.5.1.47	BnaA10g14530D,K00003,1.1.1.3	BnaCnng43090D,K00815,2.6.1.5	BnaC07g41630D,K01243,3.2.2.9	BnaC08g36300D,K00815,2.6.1.5	BnaA02g04280D,K00797,2.5.1.16	BnaCnng09750D,K05933,1.14.17.4	BnaC02g08800D,K00797,2.5.1.16	BnaA08g20440D,K00558,2.1.1.37	BnaAnng11450D,K01738,2.5.1.47	BnaA09g26740D,K00133,1.2.1.11	BnaC08g06380D,K00558,2.1.1.37	BnaAnng38530D,K01611,4.1.1.50	BnaC05g48040D,K00549,2.1.1.14	BnaA02g02230D,K00558,2.1.1.37	BnaC04g19630D,K05933,1.14.17.4	BnaA06g25690D,K00640,2.3.1.30	BnaC01g16290D,K01243,3.2.2.9	BnaAnng23330D,K00133,1.2.1.11	BnaA07g09790D,K00797,2.5.1.16	BnaA05g33510D,K01611,4.1.1.50	BnaCnng62620D,K01738,2.5.1.47	BnaC03g28000D,K01762,4.4.1.14	BnaA10g25600D,K00797,2.5.1.16	BnaC01g16280D,K01243,3.2.2.9
map00280	Valine, leucine and isoleucine degradation	29	BnaA03g37330D,K01692,4.2.1.17	BnaCnng23810D,K01641,2.3.3.10	BnaA04g17050D,K05605,3.1.2.4	BnaC09g21030D,K00249,1.3.99.3	BnaC05g36200D,K00382,1.8.1.4	BnaA06g37970D,K00826,2.6.1.42	BnaC03g59740D,K00249,1.3.99.3	BnaC05g26280D,K00128,1.2.1.3	BnaA05g12620D,K05605,3.1.2.4	BnaA08g21360D,K00166,1.2.4.4	BnaA03g59170D,K00128,1.2.1.3	BnaC05g07800D,K00826,2.6.1.42	BnaA08g15200D,K00128,1.2.1.3	BnaA06g11890D,K00020,1.1.1.31	BnaA04g06040D,K01692,4.2.1.17	BnaUnng01000D,K00166,1.2.4.4	BnaC07g46060D,K00128,1.2.1.3	BnaA03g50730D,K00128,1.2.1.3	BnaC01g02370D,K00128,1.2.1.3	BnaC04g28680D,K01692,4.2.1.17	BnaA06g20750D,K00128,1.2.1.3	BnaC02g03440D,K00020,1.1.1.31	BnaAnng02510D,K00826,2.6.1.42	BnaA03g02660D,K00166,1.2.4.4	BnaC02g38450D,K00626,2.3.1.9	BnaC04g40450D,K05605,3.1.2.4	BnaAnng29280D,K00826,2.6.1.42	BnaA04g19180D,K00632,2.3.1.16	BnaA02g30030D,K00626,2.3.1.9
map00281	Geraniol degradation	4	BnaA03g37330D,K01692,4.2.1.17	BnaA04g06040D,K01692,4.2.1.17	BnaC04g28680D,K01692,4.2.1.17	BnaA04g19180D,K00632,2.3.1.16
map00290	Valine, leucine and isoleucine biosynthesis	24	BnaC08g37120D,K01649,2.3.3.13	BnaC08g45650D,K00161,1.2.4.1	BnaA06g37970D,K00826,2.6.1.42	BnaA05g03070D,K01652,2.2.1.6	BnaC05g07800D,K00826,2.6.1.42	BnaC01g15170D,K01873,6.1.1.9	BnaC08g37250D,K01649,2.3.3.13	BnaA03g45250D,K01870,6.1.1.5	BnaC02g06500D,K01653,2.2.1.6	BnaC03g41180D,K01873,6.1.1.9	BnaCnng28170D,K00161,1.2.4.1	BnaCnng28160D,K00161,1.2.4.1	BnaC03g75530D,K01873,6.1.1.9	BnaC03g75900D,K01873,6.1.1.9	BnaA03g54560D,K00161,1.2.4.1	BnaCnng71990D,K01873,6.1.1.9	BnaA02g35980D,K01873,6.1.1.9	BnaC04g28600D,K01873,6.1.1.9	BnaAnng02510D,K00826,2.6.1.42	BnaC08g08090D,K01754,4.3.1.19	BnaA02g03040D,K01653,2.2.1.6	BnaA08g31530D,K01873,6.1.1.9	BnaA03g30400D,K01754,4.3.1.19	BnaAnng29280D,K00826,2.6.1.42
map00300	Lysine biosynthesis	10	BnaC06g20200D,K00290,1.5.1.7	BnaC01g04560D,K10206,2.6.1.83	BnaC07g44110D,K00290,1.5.1.7	BnaC03g05110D,K01586,4.1.1.20	BnaA10g14530D,K00003,1.1.1.3	BnaA09g26740D,K00133,1.2.1.11	BnaA07g09660D,K00290,1.5.1.7	BnaAnng23330D,K00133,1.2.1.11	BnaA03g03620D,K01586,4.1.1.20	BnaC04g04200D,K01714,4.2.1.52
map00310	Lysine degradation	19	BnaA03g37330D,K01692,4.2.1.17	BnaC06g20200D,K00290,1.5.1.7	BnaC05g26280D,K00128,1.2.1.3	BnaA03g59170D,K00128,1.2.1.3	BnaC05g48060D,K11433,2.1.1.43	BnaA08g15200D,K00128,1.2.1.3	BnaA04g06040D,K01692,4.2.1.17	BnaC07g46060D,K00128,1.2.1.3	BnaC07g44110D,K00290,1.5.1.7	BnaA03g50730D,K00128,1.2.1.3	BnaC01g02370D,K00128,1.2.1.3	BnaC04g28680D,K01692,4.2.1.17	BnaA06g20750D,K00128,1.2.1.3	BnaA07g09660D,K00290,1.5.1.7	BnaA07g17090D,K11424,2.1.1.43	BnaC06g14740D,K00658,2.3.1.61	BnaC02g38450D,K00626,2.3.1.9	BnaA05g32760D,K11433,2.1.1.43	BnaA02g30030D,K00626,2.3.1.9
map00330	Arginine and proline metabolism	46	BnaC09g42020D,K01611,4.1.1.50	BnaC03g56790D,K00797,2.5.1.16	BnaC04g19940D,K00813,2.6.1.1	BnaA03g47630D,K01915,6.3.1.2	BnaCnng56050D,K00812,2.6.1.1	BnaC04g18790D,K00286,1.5.1.2	BnaC05g26280D,K00128,1.2.1.3	BnaA08g14880D,K00472,1.14.11.2	BnaA09g10660D,K00813,2.6.1.1	BnaA03g59170D,K00128,1.2.1.3	BnaC05g48280D,K01611,4.1.1.50	BnaA01g02450D,K01583,4.1.1.19	BnaC09g50700D,K00797,2.5.1.16	BnaA10g15590D,K00813,2.6.1.1	BnaA02g19550D,K00818,2.6.1.11	BnaA04g22810D,K00147,1.2.1.41	BnaA02g13220D,K01430,3.5.1.5	BnaA08g15200D,K00128,1.2.1.3	BnaC01g03710D,K01583,4.1.1.19	BnaAnng27730D,K01915,6.3.1.2	BnaC07g46060D,K00128,1.2.1.3	BnaAnng36830D,K01611,4.1.1.50	BnaAnng25490D,K10536,3.5.3.12	BnaA03g50730D,K00128,1.2.1.3	BnaA05g05760D,K00147,1.2.1.41	BnaC01g02370D,K00128,1.2.1.3	BnaA03g02040D,K00261,1.4.1.3	BnaA03g29370D,K00472,1.14.11.2	BnaC06g14440D,K01915,6.3.1.2	BnaA06g20750D,K00128,1.2.1.3	BnaA04g24820D,K00472,1.14.11.2	BnaC04g52890D,K00274,1.4.3.4	BnaCnng71650D,K10536,3.5.3.12	BnaA02g04280D,K00797,2.5.1.16	BnaA02g10670D,K01750,4.3.1.12	BnaC02g08800D,K00797,2.5.1.16	BnaA03g47640D,K01915,6.3.1.2	BnaC02g01610D,K00261,1.4.1.3	BnaC03g63470D,K00286,1.5.1.2	BnaAnng38530D,K01611,4.1.1.50	BnaA07g09790D,K00797,2.5.1.16	BnaA05g33510D,K01611,4.1.1.50	BnaA10g25600D,K00797,2.5.1.16	BnaA03g18760D,K00147,1.2.1.41	BnaA03g03400D,K00813,2.6.1.1	BnaA02g03140D,K01915,6.3.1.2
map00340	Histidine metabolism	11	BnaC05g26280D,K00128,1.2.1.3	BnaA03g59170D,K00128,1.2.1.3	BnaA08g15200D,K00128,1.2.1.3	BnaC07g46060D,K00128,1.2.1.3	BnaA03g50730D,K00128,1.2.1.3	BnaC01g02370D,K00128,1.2.1.3	BnaA06g20750D,K00128,1.2.1.3	BnaA09g24740D,K01496,3.5.4.19	BnaC04g52890D,K00274,1.4.3.4	BnaA01g16000D,K02501,2.4.2.-	BnaA05g17180D,K01693,4.2.1.19
map00350	Tyrosine metabolism	32	BnaC06g21150D,K00001,1.1.1.1	BnaC07g00610D,K01592,4.1.1.25	BnaC04g19940D,K00813,2.6.1.1	BnaC07g00620D,K01592,4.1.1.25	BnaCnng56050D,K00812,2.6.1.1	BnaC01g09790D,K01592,4.1.1.25	BnaA09g10660D,K00813,2.6.1.1	BnaA10g15590D,K00813,2.6.1.1	BnaA01g08240D,K01592,4.1.1.25	BnaC06g11940D,K00815,2.6.1.5	BnaC02g41070D,K00001,1.1.1.1	BnaA02g36110D,K00135,1.2.1.16	BnaA09g43000D,K00001,1.1.1.1	BnaC08g49310D,K00001,1.1.1.1	BnaC07g41280D,K00815,2.6.1.5	BnaCnng43090D,K00815,2.6.1.5	BnaC04g52890D,K00274,1.4.3.4	BnaC01g13540D,K00001,1.1.1.1	BnaC08g36300D,K00815,2.6.1.5	BnaA03g00220D,K07253,5.3.2.1	BnaA09g30650D,K00001,1.1.1.1	BnaC05g17730D,K00001,1.1.1.1	BnaC09g10380D,K01592,4.1.1.25	BnaC01g15900D,K02510,4.1.2.-	BnaC02g28390D,K00276,1.4.3.21	BnaC04g24470D,K00001,1.1.1.1	BnaA09g49870D,K00457,1.13.11.27	BnaA02g32360D,K00001,1.1.1.1	BnaA07g00240D,K01592,4.1.1.25	BnaC03g00110D,K07253,5.3.2.1	BnaC08g44820D,K00457,1.13.11.27	BnaA03g03400D,K00813,2.6.1.1
map00360	Phenylalanine metabolism	51	BnaC04g19940D,K00813,2.6.1.1	BnaCnng56050D,K00812,2.6.1.1	BnaA04g22000D,K00430,1.11.1.7	BnaA06g23260D,K00430,1.11.1.7	BnaA09g10660D,K00813,2.6.1.1	BnaC04g56590D,K00430,1.11.1.7	BnaC08g44140D,K00430,1.11.1.7	BnaC04g56600D,K00430,1.11.1.7	BnaA10g15590D,K00813,2.6.1.1	BnaA05g28470D,K10775,4.3.1.24	BnaC06g11940D,K00815,2.6.1.5	BnaA03g14010D,K00487,1.14.13.11	BnaC04g41120D,K00487,1.14.13.11	BnaC07g41280D,K00815,2.6.1.5	BnaC09g08690D,K00430,1.11.1.7	BnaC01g31810D,K00430,1.11.1.7	BnaA05g07370D,K10775,4.3.1.24	BnaA02g02010D,K00430,1.11.1.7	BnaCnng43090D,K00815,2.6.1.5	BnaA01g20660D,K00430,1.11.1.7	BnaC04g52890D,K00274,1.4.3.4	BnaC08g36300D,K00815,2.6.1.5	BnaA03g00220D,K07253,5.3.2.1	BnaC01g25860D,K00430,1.11.1.7	BnaAnng12900D,K00430,1.11.1.7	BnaC05g36360D,K00430,1.11.1.7	BnaC08g39510D,K00430,1.11.1.7	BnaA07g07020D,K00430,1.11.1.7	BnaAnng33930D,K00430,1.11.1.7	BnaA01g36520D,K00430,1.11.1.7	BnaC05g42780D,K10775,4.3.1.24	BnaA04g12860D,K00430,1.11.1.7	BnaA09g42650D,K00430,1.11.1.7	BnaCnng51060D,K00430,1.11.1.7	BnaA06g23270D,K00430,1.11.1.7	BnaAnng34820D,K00430,1.11.1.7	BnaA09g42660D,K00430,1.11.1.7	BnaC02g42920D,K00430,1.11.1.7	BnaA03g09760D,K00430,1.11.1.7	BnaC09g25420D,K00430,1.11.1.7	BnaC09g50000D,K00430,1.11.1.7	BnaC02g28390D,K00276,1.4.3.21	BnaA06g16160D,K00430,1.11.1.7	BnaC08g20810D,K00430,1.11.1.7	BnaA09g49870D,K00457,1.13.11.27	BnaCnng48990D,K00430,1.11.1.7	BnaC03g00110D,K07253,5.3.2.1
map00361	Chlorocyclohexane and chlorobenzene degradation	26	BnaC07g21320D,K01078,3.1.3.2	BnaA06g34460D,K01078,3.1.3.2	BnaC07g24390D,K07424,1.14.14.1	BnaA06g32050D,K07424,1.14.14.1	BnaC07g21290D,K01078,3.1.3.2	BnaCnng72040D,K01078,3.1.3.2	BnaC01g30540D,K01061,3.1.1.45	BnaA09g45440D,K01101,3.1.3.41	BnaA05g17240D,K01101,3.1.3.41	BnaC01g40700D,K01101,3.1.3.41	BnaA03g39080D,K01078,3.1.3.2	BnaC08g23980D,K01078,3.1.3.2	BnaA05g22460D,K01078,3.1.3.2	BnaA01g27810D,K01078,3.1.3.2	BnaC01g30550D,K01061,3.1.1.45	BnaC01g34650D,K01078,3.1.3.2	BnaC05g35720D,K01078,3.1.3.2	BnaA09g33190D,K01078,3.1.3.2	BnaA05g35220D,K01061,3.1.1.45	BnaC07g21340D,K01078,3.1.3.2	BnaA08g16670D,K01101,3.1.3.41	BnaA04g15420D,K01078,3.1.3.2	BnaA09g30820D,K01101,3.1.3.41	BnaA07g06330D,K01061,3.1.1.45	BnaA09g53350D,K01077,3.1.3.1	BnaC03g60420D,K01101,3.1.3.41
map00362	Benzoate degradation	1	BnaA04g19180D,K00632,2.3.1.16
map00364	Fluorobenzoate degradation	4	BnaC01g30540D,K01061,3.1.1.45	BnaC01g30550D,K01061,3.1.1.45	BnaA05g35220D,K01061,3.1.1.45	BnaA07g06330D,K01061,3.1.1.45
map00380	Tryptophan metabolism	27	BnaA03g37330D,K01692,4.2.1.17	BnaA04g01360D,K01237,3.2.1.147	BnaA04g27530D,K01237,3.2.1.147	BnaC02g07040D,K01501,3.5.5.1	BnaC05g26280D,K00128,1.2.1.3	BnaA03g59170D,K00128,1.2.1.3	BnaC04g22390D,K01237,3.2.1.147	BnaA08g15200D,K00128,1.2.1.3	BnaA04g06040D,K01692,4.2.1.17	BnaA05g04030D,K01237,3.2.1.147	BnaC07g46060D,K00128,1.2.1.3	BnaA07g11370D,K03781,1.11.1.6	BnaA03g50730D,K00128,1.2.1.3	BnaC01g02370D,K00128,1.2.1.3	BnaA06g38980D,K01501,3.5.5.1	BnaC08g19360D,K03781,1.11.1.6	BnaC04g49640D,K01237,3.2.1.147	BnaC04g28680D,K01692,4.2.1.17	BnaA06g20750D,K00128,1.2.1.3	BnaA01g10070D,K03392,4.1.1.45	BnaC04g52890D,K00274,1.4.3.4	BnaC03g33750D,K01867,6.1.1.2	BnaA03g30810D,K01237,3.2.1.147	BnaC01g03420D,K03781,1.11.1.6	BnaA01g22300D,K03392,4.1.1.45	BnaC02g38450D,K00626,2.3.1.9	BnaA02g30030D,K00626,2.3.1.9
map00400	Phenylalanine, tyrosine and tryptophan biosynthesis	30	BnaA04g27890D,K06001,4.2.1.20	BnaC04g19940D,K00813,2.6.1.1	BnaC03g76450D,K00891,2.7.1.71	BnaCnng56050D,K00812,2.6.1.1	BnaA09g10660D,K00813,2.6.1.1	BnaA08g25210D,K01696,4.2.1.20	BnaA10g15590D,K00813,2.6.1.1	BnaC06g11940D,K00815,2.6.1.5	BnaA03g48400D,K01696,4.2.1.20	BnaA06g19810D,K04518,4.2.1.51	BnaA06g32580D,K00891,2.7.1.71	BnaC07g41280D,K00815,2.6.1.5	BnaA05g30990D,K00014,1.1.1.25	BnaA03g30110D,K04518,4.2.1.51	BnaA02g23570D,K01609,4.1.1.48	BnaCnng43090D,K00815,2.6.1.5	BnaC09g31260D,K01696,4.2.1.20	BnaCnng18030D,K01696,4.2.1.20	BnaC08g36300D,K00815,2.6.1.5	BnaC05g08770D,K04518,4.2.1.51	BnaC04g34370D,K06001,4.2.1.20	BnaA09g48960D,K04518,4.2.1.51	BnaA03g30250D,K01657,4.1.3.27	BnaC02g41270D,K01696,4.2.1.20	BnaC03g35390D,K04518,4.2.1.51	BnaC02g02230D,K01817,5.3.1.24	BnaC04g40110D,K01657,4.1.3.27	BnaCnng41850D,K06001,4.2.1.20	BnaA01g34720D,K01626,2.5.1.54	BnaA03g03400D,K00813,2.6.1.1
map00401	Novobiocin biosynthesis	9	BnaC04g19940D,K00813,2.6.1.1	BnaCnng56050D,K00812,2.6.1.1	BnaA09g10660D,K00813,2.6.1.1	BnaA10g15590D,K00813,2.6.1.1	BnaC06g11940D,K00815,2.6.1.5	BnaC07g41280D,K00815,2.6.1.5	BnaCnng43090D,K00815,2.6.1.5	BnaC08g36300D,K00815,2.6.1.5	BnaA03g03400D,K00813,2.6.1.1
map00410	beta-Alanine metabolism	23	BnaA03g37330D,K01692,4.2.1.17	BnaA04g17050D,K05605,3.1.2.4	BnaC09g21030D,K00249,1.3.99.3	BnaC03g56790D,K00797,2.5.1.16	BnaC03g59740D,K00249,1.3.99.3	BnaC05g26280D,K00128,1.2.1.3	BnaA05g12620D,K05605,3.1.2.4	BnaA03g59170D,K00128,1.2.1.3	BnaC09g50700D,K00797,2.5.1.16	BnaA08g15200D,K00128,1.2.1.3	BnaA04g06040D,K01692,4.2.1.17	BnaC07g22950D,K01431,3.5.1.6	BnaC07g46060D,K00128,1.2.1.3	BnaA03g50730D,K00128,1.2.1.3	BnaC01g02370D,K00128,1.2.1.3	BnaC04g28680D,K01692,4.2.1.17	BnaA06g20750D,K00128,1.2.1.3	BnaA02g04280D,K00797,2.5.1.16	BnaC02g08800D,K00797,2.5.1.16	BnaA07g09790D,K00797,2.5.1.16	BnaC02g28390D,K00276,1.4.3.21	BnaA10g25600D,K00797,2.5.1.16	BnaC04g40450D,K05605,3.1.2.4
map00430	Taurine and hypotaurine metabolism	2	BnaA01g07620D,K00681,2.3.2.2	BnaC03g23820D,K10712,1.13.11.19
map00440	Phosphonate and phosphinate metabolism	1	BnaA03g18010D,K00967,2.7.7.14
map00450	Selenocompound metabolism	21	BnaC09g50680D,K00392,1.8.7.1	BnaC08g08280D,K00392,1.8.7.1	BnaC05g47640D,K00860,2.7.1.25	BnaA03g57570D,K01251,3.3.1.1	BnaA03g31290D,K00392,1.8.7.1	BnaA04g01540D,K01738,2.5.1.47	BnaC07g17320D,K00958,2.7.7.4	BnaC04g21780D,K01738,2.5.1.47	BnaC03g74050D,K01251,3.3.1.1	BnaA01g34070D,K01738,2.5.1.47	BnaA03g54400D,K00860,2.7.1.25	BnaA01g19120D,K00958,2.7.7.4	BnaC09g08710D,K00860,2.7.1.25	BnaCnng47170D,K00860,2.7.1.25	BnaCnng69640D,K00958,2.7.7.4	BnaA08g16110D,K00860,2.7.1.25	BnaAnng11450D,K01738,2.5.1.47	BnaA01g07620D,K00681,2.3.2.2	BnaCnng62620D,K01738,2.5.1.47	BnaA05g37220D,K00860,2.7.1.25	BnaC01g40620D,K01738,2.5.1.47
map00460	Cyanoamino acid metabolism	39	BnaC09g50410D,K01188,3.2.1.21	BnaC04g55020D,K01188,3.2.1.21	BnaA01g36270D,K01188,3.2.1.21	BnaC04g22400D,K01188,3.2.1.21	BnaC02g07040D,K01501,3.5.5.1	BnaC01g31650D,K01188,3.2.1.21	BnaA05g34490D,K01188,3.2.1.21	BnaCnng55990D,K08248,4.1.2.10	BnaC08g39840D,K08248,4.1.2.10	BnaC07g22990D,K01188,3.2.1.21	BnaA07g05140D,K01188,3.2.1.21	BnaCnng00020D,K01188,3.2.1.21	BnaA02g16200D,K08248,4.1.2.10	BnaC01g30560D,K01188,3.2.1.21	BnaUnng02770D,K01188,3.2.1.21	BnaA08g06130D,K00600,2.1.2.1	BnaA06g38980D,K01501,3.5.5.1	BnaC01g35480D,K01424,3.5.1.1	BnaC06g07690D,K01188,3.2.1.21	BnaC08g06530D,K00600,2.1.2.1	BnaA09g52790D,K01188,3.2.1.21	BnaA09g40110D,K01188,3.2.1.21	BnaC04g03750D,K01188,3.2.1.21	BnaCnng22330D,K05350,3.2.1.21	BnaA09g26590D,K01188,3.2.1.21	BnaC02g40420D,K01188,3.2.1.21	BnaA07g22900D,K08248,4.1.2.10	BnaA07g05110D,K01188,3.2.1.21	BnaA09g08470D,K01188,3.2.1.21	BnaC08g09960D,K01188,3.2.1.21	BnaA01g07620D,K00681,2.3.2.2	BnaA05g26090D,K01188,3.2.1.21	BnaC08g32450D,K01188,3.2.1.21	BnaA05g12920D,K01188,3.2.1.21	BnaA03g21850D,K01188,3.2.1.21	BnaAnng39060D,K01188,3.2.1.21	BnaA07g29260D,K00600,2.1.2.1	BnaC09g06400D,K05349,3.2.1.21	BnaC03g27520D,K01188,3.2.1.21
map00471	D-Glutamine and D-glutamate metabolism	2	BnaA03g02040D,K00261,1.4.1.3	BnaC02g01610D,K00261,1.4.1.3
map00473	D-Alanine metabolism	1	BnaA01g23090D,K01921,6.3.2.4
map00480	Glutathione metabolism	59	BnaCnng02260D,K00434,1.11.1.11	BnaC02g07090D,K00799,2.5.1.18	BnaC03g56790D,K00797,2.5.1.16	BnaCnng10640D,K00799,2.5.1.18	BnaC02g13690D,K00434,1.11.1.11	BnaC04g17030D,K00799,2.5.1.18	BnaA04g28580D,K00799,2.5.1.18	BnaC08g37940D,K00799,2.5.1.18	BnaA10g17440D,K00799,2.5.1.18	BnaC08g37570D,K10808,1.17.4.1	BnaC06g20440D,K00799,2.5.1.18	BnaC09g50700D,K00797,2.5.1.16	BnaA05g22210D,K00799,2.5.1.18	BnaCnng06300D,K00799,2.5.1.18	BnaA03g01120D,K00799,2.5.1.18	BnaA02g03440D,K00799,2.5.1.18	BnaA08g23300D,K00799,2.5.1.18	BnaCnng19060D,K00799,2.5.1.18	BnaA06g20200D,K00799,2.5.1.18	BnaC05g07890D,K00799,2.5.1.18	BnaC03g54440D,K00799,2.5.1.18	BnaA06g06160D,K00799,2.5.1.18	BnaC08g37920D,K00799,2.5.1.18	BnaA03g26140D,K00799,2.5.1.18	BnaC04g13950D,K00799,2.5.1.18	BnaA09g00870D,K00799,2.5.1.18	BnaA09g45590D,K00799,2.5.1.18	BnaA09g10960D,K00432,1.11.1.9	BnaC06g35470D,K00799,2.5.1.18	BnaA03g23840D,K00434,1.11.1.11	BnaA07g28450D,K00799,2.5.1.18	BnaA09g01980D,K00036,1.1.1.49	BnaA04g28630D,K00799,2.5.1.18	BnaC04g40520D,K00799,2.5.1.18	BnaA09g45080D,K00799,2.5.1.18	BnaAnng15470D,K00434,1.11.1.11	BnaA02g04280D,K00797,2.5.1.16	BnaA01g37280D,K00432,1.11.1.9	BnaC02g08800D,K00797,2.5.1.16	BnaC03g18890D,K00799,2.5.1.18	BnaA05g32420D,K00799,2.5.1.18	BnaA01g07620D,K00681,2.3.2.2	BnaC01g22470D,K00799,2.5.1.18	BnaA07g09790D,K00797,2.5.1.16	BnaA04g08820D,K00799,2.5.1.18	BnaA10g20180D,K00036,1.1.1.49	BnaC06g35710D,K00799,2.5.1.18
map00500	Starch and sucrose metabolism	165	BnaC09g50410D,K01188,3.2.1.21	BnaA01g34430D,K00963,2.7.7.9	BnaCnng02680D,K00700,2.4.1.18	BnaC04g08390D,K00699,2.4.1.17	BnaA06g18890D,K01838,5.4.2.6	BnaC09g30320D,K00699,2.4.1.17	BnaC02g20750D,K01179,3.2.1.4	BnaA03g20480D,K01213,3.2.1.67	BnaC08g28170D,K01199,3.2.1.39	BnaA05g19450D,K00699,2.4.1.17	BnaCnng07110D,K00699,2.4.1.17	BnaA03g20800D,K01179,3.2.1.4	BnaC02g31640D,K00695,2.4.1.13	BnaA07g17330D,K01184,3.2.1.15	BnaC04g55020D,K01188,3.2.1.21	BnaA02g15500D,K01179,3.2.1.4	BnaA07g10510D,K00699,2.4.1.17	BnaCnng25170D,K00699,2.4.1.17	BnaA02g18920D,K00697,2.4.1.15	BnaC03g53110D,K01838,5.4.2.6	BnaA01g36270D,K01188,3.2.1.21	BnaA02g18930D,K00697,2.4.1.15	BnaA02g07850D,K01199,3.2.1.39	BnaA05g25600D,K01193,3.2.1.26	BnaA02g18840D,K00699,2.4.1.17	BnaA07g17230D,K01199,3.2.1.39	BnaC03g03910D,K01051,3.1.1.11	BnaA05g29820D,K01213,3.2.1.67	BnaC04g22400D,K01188,3.2.1.21	BnaC03g04660D,K00696,2.4.1.14	BnaC01g31650D,K01188,3.2.1.21	BnaA04g02490D,K01199,3.2.1.39	BnaA05g34490D,K01188,3.2.1.21	BnaC05g37500D,K01199,3.2.1.39	BnaA06g03410D,K01179,3.2.1.4	BnaCnng42030D,K01087,3.1.3.12	BnaC08g28150D,K01199,3.2.1.39	BnaC01g37450D,K01193,3.2.1.26	BnaA02g15510D,K01179,3.2.1.4	BnaA02g04800D,K00696,2.4.1.14	BnaC07g48390D,K00699,2.4.1.17	BnaAnng28400D,K01051,3.1.1.11	BnaA05g00810D,K01051,3.1.1.11	BnaA03g39380D,K00699,2.4.1.17	BnaA10g06710D,K01051,3.1.1.11	BnaC07g48400D,K00699,2.4.1.17	BnaC07g22990D,K01188,3.2.1.21
map00510	N-Glycan biosynthesis	10	BnaCnng40430D,K03850,2.4.1.-	BnaCnng03060D,K07252,3.6.1.43	BnaA06g14480D,K00721,2.4.1.83	BnaA06g11370D,K03846,2.4.1.-	BnaA03g54860D,K03850,2.4.1.-	BnaA02g02390D,K01231,3.2.1.114	BnaA04g08660D,K03848,2.4.1.-	BnaC02g03380D,K07252,3.6.1.43	BnaC03g00730D,K03850,2.4.1.-	BnaC02g48930D,K07252,3.6.1.43
map00511	Other glycan degradation	4	BnaCnng68980D,K01190,3.2.1.23	BnaCnng52180D,K01227,3.2.1.96	BnaA04g16250D,K01206,3.2.1.51	BnaC04g39500D,K01206,3.2.1.51
map00520	Amino sugar and nucleotide sugar metabolism	45	BnaA01g34430D,K00963,2.7.7.9	BnaA01g31870D,K00849,2.7.1.6	BnaA03g12180D,K00326,1.6.2.2	BnaA10g06850D,K00326,1.6.2.2	BnaC09g50200D,K01209,3.2.1.55	BnaA07g28910D,K01840,5.4.2.8	BnaC08g03320D,K01809,5.3.1.8	BnaC07g42740D,K00971,2.7.7.22	BnaC05g48220D,K01809,5.3.1.8	BnaC02g17130D,K01809,5.3.1.8	BnaA03g32280D,K01183,3.2.1.14	BnaAnng39400D,K01784,5.1.3.2	BnaA03g55140D,K01835,5.4.2.2	BnaA05g26640D,K01183,3.2.1.14	BnaC03g37610D,K01183,3.2.1.14	BnaCnng18460D,K00963,2.7.7.9	BnaA08g20600D,K01835,5.4.2.2	BnaC03g37600D,K01183,3.2.1.14	BnaUnng03570D,K01183,3.2.1.14	BnaC03g24290D,K01183,3.2.1.14	BnaA03g20290D,K01183,3.2.1.14	BnaC01g41020D,K01183,3.2.1.14	BnaAnng25620D,K00963,2.7.7.9	BnaCnng01370D,K01183,3.2.1.14	BnaCnng53900D,K00963,2.7.7.9	BnaA01g34980D,K01183,3.2.1.14	BnaC04g00770D,K00326,1.6.2.2	BnaC02g06080D,K00012,1.1.1.22	BnaA09g00340D,K01183,3.2.1.14	BnaC07g47330D,K00975,2.7.7.27	BnaC03g24270D,K01183,3.2.1.14	BnaC07g12240D,K00844,2.7.1.1	BnaC02g06230D,K00621,2.3.1.4	BnaA03g29500D,K00849,2.7.1.6	BnaC01g15760D,K01784,5.1.3.2	BnaC04g50460D,K01840,5.4.2.8	BnaC03g08770D,K01836,5.4.2.3	BnaC03g36760D,K01209,3.2.1.55	BnaA05g32480D,K00963,2.7.7.9	BnaA03g24500D,K00971,2.7.7.22	BnaC03g29120D,K00971,2.7.7.22	BnaA05g33470D,K01809,5.3.1.8	BnaA01g32760D,K00849,2.7.1.6	BnaC05g27240D,K01207,3.2.1.52	BnaA09g03140D,K00326,1.6.2.2
map00521	Streptomycin biosynthesis	9	BnaCnng06030D,K01092,3.1.3.25	BnaA03g55140D,K01835,5.4.2.2	BnaA08g20600D,K01835,5.4.2.2	BnaA04g16630D,K01710,4.2.1.46	BnaC07g12240D,K00844,2.7.1.1	BnaC03g69670D,K01710,4.2.1.46	BnaA05g33260D,K01092,3.1.3.25	BnaA02g00400D,K01858,5.5.1.4	BnaA04g12720D,K01858,5.5.1.4
map00523	Polyketide sugar unit biosynthesis	2	BnaA04g16630D,K01710,4.2.1.46	BnaC03g69670D,K01710,4.2.1.46
map00524	Butirosin and neomycin biosynthesis	1	BnaC07g12240D,K00844,2.7.1.1
map00531	Glycosaminoglycan degradation	1	BnaC02g39830D,K10532,2.3.1.78
map00532	Glycosaminoglycan biosynthesis - chondroitin sulfate	7	BnaA08g20120D,K00734,2.4.1.134	BnaC08g12360D,K00734,2.4.1.134	BnaA07g37250D,K10157,2.4.1.135	BnaA08g14080D,K00771,2.4.2.26	BnaC04g31930D,K00771,2.4.2.26	BnaA04g09760D,K00771,2.4.2.26	BnaA07g31750D,K00734,2.4.1.134
map00534	Glycosaminoglycan biosynthesis - heparan sulfate	7	BnaA08g20120D,K00734,2.4.1.134	BnaC08g12360D,K00734,2.4.1.134	BnaA07g37250D,K10157,2.4.1.135	BnaA08g14080D,K00771,2.4.2.26	BnaC04g31930D,K00771,2.4.2.26	BnaA04g09760D,K00771,2.4.2.26	BnaA07g31750D,K00734,2.4.1.134
map00540	Lipopolysaccharide biosynthesis	3	BnaCnng02580D,K02527,2.-.-.-	BnaA07g20320D,K01627,2.5.1.55	BnaA08g19230D,K02535,3.5.1.-
map00550	Peptidoglycan biosynthesis	1	BnaA01g23090D,K01921,6.3.2.4
map00561	Glycerolipid metabolism	50	BnaA08g20530D,K01046,3.1.1.3	BnaC08g18340D,K01046,3.1.1.3	BnaA08g22390D,K01046,3.1.1.3	BnaCnng03870D,K06119,2.4.1.-	BnaC02g21040D,K00635,2.3.1.20	BnaA02g15770D,K00635,2.3.1.20	BnaA09g24560D,K00630,2.3.1.15	BnaA05g12980D,K00635,2.3.1.20	BnaA03g18270D,K00635,2.3.1.20	BnaC05g26280D,K00128,1.2.1.3	BnaCnng09790D,K01054,3.1.1.23	BnaA03g59170D,K00128,1.2.1.3	BnaC06g12160D,K00635,2.3.1.20	BnaC03g22090D,K01054,3.1.1.23	BnaA04g02290D,K00655,2.3.1.51	BnaA03g02510D,K01189,3.2.1.22	BnaA08g15200D,K00128,1.2.1.3	BnaCnng02250D,K09480,2.4.1.241	BnaCnng45270D,K01046,3.1.1.3	BnaA07g35670D,K00865,2.7.1.31	BnaC03g71550D,K00901,2.7.1.107	BnaC07g46060D,K00128,1.2.1.3	BnaC04g51170D,K01054,3.1.1.23	BnaC02g36080D,K07407,3.2.1.22	BnaC03g21780D,K00635,2.3.1.20	BnaC04g21160D,K01054,3.1.1.23	BnaA03g50730D,K00128,1.2.1.3	BnaA07g07350D,K01046,3.1.1.3	BnaC03g77480D,K00655,2.3.1.51	BnaC01g02370D,K00128,1.2.1.3	BnaA06g20750D,K00128,1.2.1.3	BnaA02g19720D,K00864,2.7.1.30	BnaC05g48240D,K01080,3.1.3.4	BnaC06g23560D,K01054,3.1.1.23	BnaA01g02330D,K06119,2.4.1.-	BnaA01g29610D,K01046,3.1.1.3	BnaA10g27560D,K06119,2.4.1.-	BnaC09g10500D,K00901,2.7.1.107	BnaA10g27550D,K06119,2.4.1.-	BnaA03g00210D,K00002,1.1.1.2	BnaA04g23090D,K01054,3.1.1.23	BnaCnng62740D,K01189,3.2.1.22	BnaC03g00360D,K06119,2.4.1.-	BnaA06g34530D,K01080,3.1.3.4	BnaA10g15820D,K01054,3.1.1.23	BnaC09g08430D,K03715,2.4.1.46	BnaA10g16330D,K01046,3.1.1.3
map00562	Inositol phosphate metabolism	32	BnaA05g15510D,K00888,2.7.1.67	BnaAnng35570D,K01110,3.1.3.67	BnaC05g49660D,K00469,1.13.99.1	BnaCnng06030D,K01092,3.1.3.25	BnaA01g23900D,K00469,1.13.99.1	BnaAnng33950D,K01106,3.1.3.56	BnaA02g07530D,K01116,3.1.4.11	BnaC01g05410D,K00889,2.7.1.68	BnaCnng01950D,K00889,2.7.1.68	BnaC08g10880D,K00889,2.7.1.68	BnaA06g05800D,K03103,3.1.3.62	BnaA03g24140D,K01099,3.1.3.36	BnaA10g29510D,K01116,3.1.4.11	BnaA10g14700D,K01099,3.1.3.36	BnaC05g15610D,K00889,2.7.1.68	BnaC02g02020D,K00914,2.7.1.137	BnaC01g36230D,K00889,2.7.1.68	BnaC02g02510D,K01099,3.1.3.36	BnaC08g35990D,K01803,5.3.1.1	BnaA05g33260D,K01092,3.1.3.25	BnaC06g15800D,K05858,3.1.4.11	BnaA01g03220D,K00913,2.7.1.134	BnaA09g10050D,K00469,1.13.99.1	BnaA07g00980D,K00469,1.13.99.1	BnaC07g01430D,K00469,1.13.99.1	BnaA09g40500D,K00889,2.7.1.68	BnaA02g00400D,K01858,5.5.1.4	BnaC05g28140D,K01099,3.1.3.36	BnaC03g01890D,K01099,3.1.3.36	BnaC09g33980D,K05857,3.1.4.11	BnaA04g12720D,K01858,5.5.1.4	BnaC01g39480D,K01116,3.1.4.11
map00563	Glycosylphosphatidylinositol(GPI)-anchor biosynthesis	6	BnaA09g48360D,K03857,2.4.1.198	BnaCnng40450D,K03857,2.4.1.198	BnaA03g11670D,K05286,2.4.1.-	BnaAnng00360D,K03857,2.4.1.198	BnaC08g41770D,K07542,2.4.1.-	BnaA10g27110D,K03857,2.4.1.198
map00564	Glycerophospholipid metabolism	54	BnaC03g04080D,K06123,1.1.1.101	BnaA09g16180D,K00650,2.3.1.43	BnaAnng23370D,K01047,3.1.1.4	BnaA07g28050D,K00551,2.1.1.17	BnaA09g24560D,K00630,2.3.1.15	BnaA07g32220D,K00650,2.3.1.43	BnaC02g03490D,K00551,2.1.1.17	BnaC06g30740D,K00551,2.1.1.17	BnaC06g36590D,K00650,2.3.1.43	BnaA07g29440D,K00650,2.3.1.43	BnaA02g07920D,K01126,3.1.4.46	BnaC01g38650D,K00111,1.1.5.3	BnaA03g37780D,K00650,2.3.1.43	BnaA04g02290D,K00655,2.3.1.51	BnaA02g12730D,K01126,3.1.4.46	BnaC09g31570D,K00650,2.3.1.43	BnaC03g59270D,K00650,2.3.1.43	BnaA07g31350D,K01126,3.1.4.46	BnaA03g18010D,K00967,2.7.7.14	BnaC06g23520D,K05929,2.1.1.103	BnaC07g09690D,K00650,2.3.1.43	BnaC03g71550D,K00901,2.7.1.107	BnaC05g47870D,K00650,2.3.1.43	BnaC06g07990D,K00866,2.7.1.32	BnaC03g77480D,K00655,2.3.1.51	BnaC09g13540D,K00981,2.7.7.41	BnaC03g59260D,K00650,2.3.1.43	BnaC07g11530D,K06129,3.1.1.5	BnaC05g48240D,K01080,3.1.3.4	BnaC09g33580D,K01126,3.1.4.46	BnaC05g37690D,K06130,3.1.1.5	BnaC03g25130D,K00981,2.7.7.41	BnaA06g35200D,K01613,4.1.1.65	BnaC06g23230D,K01126,3.1.4.46	BnaA04g08270D,K01613,4.1.1.65	BnaC04g27550D,K01613,4.1.1.65	BnaCnng14450D,K01613,4.1.1.65	BnaC05g42730D,K00111,1.1.5.3	BnaC04g46200D,K00995,2.7.8.5	BnaA05g14430D,K01047,3.1.1.4	BnaC09g10500D,K00901,2.7.1.107	BnaA08g23000D,K06124,3.1.3.75	BnaC02g03000D,K00650,2.3.1.43	BnaA07g22350D,K01126,3.1.4.46	BnaA06g34530D,K01080,3.1.3.4	BnaC03g01340D,K00650,2.3.1.43	BnaC01g17900D,K01613,4.1.1.65
map00565	Ether lipid metabolism	8	BnaC03g04080D,K06123,1.1.1.101	BnaAnng23370D,K01047,3.1.1.4	BnaC03g68280D,K01122,3.1.4.39	BnaC05g48240D,K01080,3.1.3.4	BnaA05g14430D,K01047,3.1.1.4	BnaA06g34530D,K01080,3.1.3.4	BnaCnng76860D,K01062,3.1.1.47	BnaA05g33490D,K01080,3.1.3.4
map00590	Arachidonic acid metabolism	10	BnaAnng23370D,K01047,3.1.1.4	BnaC04g47910D,K07418,1.14.14.1	BnaAnng32280D,K00490,1.14.13.30	BnaA09g10960D,K00432,1.11.1.9	BnaA04g24160D,K07418,1.14.14.1	BnaA01g37280D,K00432,1.11.1.9	BnaC02g04830D,K01254,3.3.2.6	BnaA05g14430D,K01047,3.1.1.4	BnaA01g07620D,K00681,2.3.2.2	BnaA02g21680D,K00432,1.11.1.9
map00591	Linoleic acid metabolism	12	BnaC07g24390D,K07424,1.14.14.1	BnaAnng23370D,K01047,3.1.1.4	BnaA06g32050D,K07424,1.14.14.1	BnaC08g37760D,K00454,1.13.11.12	BnaA01g36630D,K00454,1.13.11.12	BnaA02g11430D,K00454,1.13.11.12	BnaC04g47910D,K07418,1.14.14.1	BnaA02g13230D,K00454,1.13.11.12	BnaC01g31590D,K00454,1.13.11.12	BnaA07g24870D,K00454,1.13.11.12	BnaA04g24160D,K07418,1.14.14.1	BnaA05g14430D,K01047,3.1.1.4
map00592	alpha-Linolenic acid metabolism	31	BnaC09g50510D,K08241,2.1.1.141	BnaC07g22930D,K10525,5.3.99.6	BnaA06g19250D,K05894,1.3.1.42	BnaC06g27680D,K08241,2.1.1.141	BnaAnng23370D,K01047,3.1.1.4	BnaC07g22910D,K10525,5.3.99.6	BnaC07g15660D,K08241,2.1.1.141	BnaC09g50490D,K08241,2.1.1.141	BnaA08g14360D,K08241,2.1.1.141	BnaA10g17650D,K05894,1.3.1.42	BnaC08g37760D,K00454,1.13.11.12	BnaC08g37440D,K05894,1.3.1.42	BnaA01g36630D,K00454,1.13.11.12	BnaA06g33410D,K10525,5.3.99.6	BnaA07g11700D,K08241,2.1.1.141	BnaA02g11430D,K00454,1.13.11.12	BnaA09g04020D,K08241,2.1.1.141	BnaA07g11430D,K10526,6.2.1.-	BnaA02g13230D,K00454,1.13.11.12	BnaCnng77750D,K10529,1.-.-.-	BnaA03g01230D,K08241,2.1.1.141	BnaC01g31590D,K00454,1.13.11.12	BnaA07g24870D,K00454,1.13.11.12	BnaC05g41820D,K08241,2.1.1.141	BnaA05g14430D,K01047,3.1.1.4	BnaA09g42520D,K08241,2.1.1.141	BnaA10g25800D,K08241,2.1.1.141	BnaC08g23150D,K00232,1.3.3.6	BnaC05g11430D,K08241,2.1.1.141	BnaA04g19180D,K00632,2.3.1.16	BnaC06g27540D,K08241,2.1.1.141
map00600	Sphingolipid metabolism	14	BnaA06g08570D,K04709,2.3.1.24	BnaC01g02270D,K00654,2.3.1.50	BnaA03g02510D,K01189,3.2.1.22	BnaA07g22470D,K04628,2.4.1.45	BnaA08g19650D,K04709,2.3.1.24	BnaC02g36080D,K07407,3.2.1.22	BnaCnng68980D,K01190,3.2.1.23	BnaA01g01250D,K00654,2.3.1.50	BnaC05g48240D,K01080,3.1.3.4	BnaCnng62740D,K01189,3.2.1.22	BnaA06g34530D,K01080,3.1.3.4	BnaC04g08280D,K04628,2.4.1.45	BnaA04g21770D,K01441,3.5.1.23	BnaA05g33490D,K01080,3.1.3.4
map00603	Glycosphingolipid biosynthesis - globo series	4	BnaA03g02510D,K01189,3.2.1.22	BnaC02g36080D,K07407,3.2.1.22	BnaCnng62740D,K01189,3.2.1.22	BnaC01g38080D,K01988,2.4.1.228
map00620	Pyruvate metabolism	50	BnaC08g37120D,K01649,2.3.3.13	BnaC08g45650D,K00161,1.2.4.1	BnaC08g03220D,K00627,2.3.1.12	BnaC05g36200D,K00382,1.8.1.4	BnaA03g52820D,K00873,2.7.1.40	BnaC05g26280D,K00128,1.2.1.3	BnaC05g47510D,K00873,2.7.1.40	BnaA03g59170D,K00128,1.2.1.3	BnaA08g15200D,K00128,1.2.1.3	BnaA03g36910D,K00873,2.7.1.40	BnaC04g22270D,K00873,2.7.1.40	BnaC01g25930D,K00873,2.7.1.40	BnaCnng42260D,K00028,1.1.1.39	BnaC07g46060D,K00128,1.2.1.3	BnaA03g50730D,K00128,1.2.1.3	BnaC08g37250D,K01649,2.3.3.13	BnaC01g02370D,K00128,1.2.1.3	BnaC06g02620D,K01595,4.1.1.31	BnaA02g07730D,K00051,1.1.1.82	BnaC04g22290D,K00873,2.7.1.40	BnaC01g04990D,K00627,2.3.1.12	BnaA06g20750D,K00128,1.2.1.3	BnaCnng02240D,K00028,1.1.1.39	BnaA03g03440D,K00029,1.1.1.40	BnaC03g12430D,K00051,1.1.1.82	BnaA08g23110D,K00627,2.3.1.12	BnaA05g25500D,K00627,2.3.1.12	BnaCnng24040D,K01595,4.1.1.31	BnaCnng28170D,K00161,1.2.4.1	BnaCnng28160D,K00161,1.2.4.1	BnaA01g03650D,K00627,2.3.1.12	BnaA03g54560D,K00161,1.2.4.1	BnaA01g18450D,K01006,2.7.9.1	BnaA06g04170D,K01759,4.4.1.5	BnaC01g02910D,K01069,3.1.2.6	BnaA02g00100D,K00026,1.1.1.37	BnaA01g01780D,K01069,3.1.2.6	BnaC03g65500D,K00026,1.1.1.37	BnaCnng27780D,K01006,2.7.9.1	BnaA01g24280D,K00873,2.7.1.40	BnaCnng47280D,K01759,4.4.1.5	BnaA07g34080D,K00627,2.3.1.12	BnaA06g24600D,K01610,4.1.1.49	BnaC02g38450D,K00626,2.3.1.9	BnaC06g07200D,K01895,6.2.1.1	BnaC04g23180D,K00873,2.7.1.40	BnaA05g34260D,K01595,4.1.1.31
map00623	Toluene degradation	7	BnaC03g02620D,K01066,3.1.1.-	BnaA09g22470D,K01066,3.1.1.-	BnaC05g47570D,K01066,3.1.1.-	BnaC01g30100D,K01066,3.1.1.-	BnaA08g19580D,K01066,3.1.1.-	BnaA04g17620D,K01066,3.1.1.-	BnaA10g24390D,K01066,3.1.1.-
map00624	Polycyclic aromatic hydrocarbon degradation	11	BnaC06g21150D,K00001,1.1.1.1	BnaC02g41070D,K00001,1.1.1.1	BnaA09g43000D,K00001,1.1.1.1	BnaC08g49310D,K00001,1.1.1.1	BnaC01g13540D,K00001,1.1.1.1	BnaA09g30650D,K00001,1.1.1.1	BnaC05g17730D,K00001,1.1.1.1	BnaA04g20680D,K00480,1.14.13.1	BnaC04g44610D,K00480,1.14.13.1	BnaC04g24470D,K00001,1.1.1.1	BnaA02g32360D,K00001,1.1.1.1
map00626	Naphthalene degradation	2	BnaA04g20680D,K00480,1.14.13.1	BnaC04g44610D,K00480,1.14.13.1
map00627	Aminobenzoate degradation	6	BnaC07g30250D,K03391,1.14.13.50	BnaC01g30540D,K01061,3.1.1.45	BnaA06g26720D,K03391,1.14.13.50	BnaC01g30550D,K01061,3.1.1.45	BnaA05g35220D,K01061,3.1.1.45	BnaA07g06330D,K01061,3.1.1.45
map00630	Glyoxylate and dicarboxylate metabolism	26	BnaA07g37570D,K01569,4.1.1.2	BnaC06g13030D,K01569,4.1.1.2	BnaA04g08640D,K01602,4.1.1.39	BnaA07g14610D,K01569,4.1.1.2	BnaC08g31950D,K01569,4.1.1.2	BnaC01g38860D,K01569,4.1.1.2	BnaA07g35670D,K00865,2.7.1.31	BnaA05g25050D,K11517,1.1.3.15	BnaA06g05460D,K01569,4.1.1.2	BnaA01g29410D,K11517,1.1.3.15	BnaC05g01100D,K01569,4.1.1.2	BnaA02g04960D,K01569,4.1.1.2	BnaA03g33380D,K11517,1.1.3.15	BnaC04g34390D,K01602,4.1.1.39	BnaC06g24160D,K01569,4.1.1.2	BnaA10g00990D,K01569,4.1.1.2	BnaA09g48420D,K01569,4.1.1.2	BnaA01g22650D,K01569,4.1.1.2	BnaA04g08570D,K01602,4.1.1.39	BnaA02g00100D,K00026,1.1.1.37	BnaAnng02980D,K01569,4.1.1.2	BnaC05g39220D,K11517,1.1.3.15	BnaC03g65500D,K00026,1.1.1.37	BnaC02g00740D,K00026,1.1.1.37	BnaA01g00390D,K01455,3.5.1.49	BnaC01g37200D,K11517,1.1.3.15
map00640	Propanoate metabolism	18	BnaA03g37330D,K01692,4.2.1.17	BnaA04g17050D,K05605,3.1.2.4	BnaC09g21030D,K00249,1.3.99.3	BnaC03g59740D,K00249,1.3.99.3	BnaC05g26280D,K00128,1.2.1.3	BnaA05g12620D,K05605,3.1.2.4	BnaA03g59170D,K00128,1.2.1.3	BnaA08g15200D,K00128,1.2.1.3	BnaA04g06040D,K01692,4.2.1.17	BnaC07g46060D,K00128,1.2.1.3	BnaA03g50730D,K00128,1.2.1.3	BnaC01g02370D,K00128,1.2.1.3	BnaC04g28680D,K01692,4.2.1.17	BnaA06g20750D,K00128,1.2.1.3	BnaC02g38450D,K00626,2.3.1.9	BnaC04g40450D,K05605,3.1.2.4	BnaC06g07200D,K01895,6.2.1.1	BnaA02g30030D,K00626,2.3.1.9
map00642	Ethylbenzene degradation	1	BnaA04g19180D,K00632,2.3.1.16
map00643	Styrene degradation	2	BnaC02g07040D,K01501,3.5.5.1	BnaA06g38980D,K01501,3.5.5.1
map00650	Butanoate metabolism	23	BnaA03g37330D,K01692,4.2.1.17	BnaCnng23810D,K01641,2.3.3.10	BnaC08g45650D,K00161,1.2.4.1	BnaC05g26280D,K00128,1.2.1.3	BnaA05g03070D,K01652,2.2.1.6	BnaA03g59170D,K00128,1.2.1.3	BnaA08g15200D,K00128,1.2.1.3	BnaA07g39050D,K03821,2.3.1.-	BnaA04g06040D,K01692,4.2.1.17	BnaA02g36110D,K00135,1.2.1.16	BnaC07g46060D,K00128,1.2.1.3	BnaA03g50730D,K00128,1.2.1.3	BnaC01g02370D,K00128,1.2.1.3	BnaC04g28680D,K01692,4.2.1.17	BnaA06g20750D,K00128,1.2.1.3	BnaC02g06500D,K01653,2.2.1.6	BnaCnng28170D,K00161,1.2.4.1	BnaCnng28160D,K00161,1.2.4.1	BnaA03g54560D,K00161,1.2.4.1	BnaC03g11210D,K01715,4.2.1.55	BnaA02g03040D,K01653,2.2.1.6	BnaC02g38450D,K00626,2.3.1.9	BnaA02g30030D,K00626,2.3.1.9
map00660	C5-Branched dibasic acid metabolism	3	BnaA05g03070D,K01652,2.2.1.6	BnaC02g06500D,K01653,2.2.1.6	BnaA02g03040D,K01653,2.2.1.6
map00670	One carbon pool by folate	5	BnaA08g06130D,K00600,2.1.2.1	BnaC08g06530D,K00600,2.1.2.1	BnaA06g07360D,K00605,2.1.2.10	BnaA07g29260D,K00600,2.1.2.1	BnaC07g45090D,K00287,1.5.1.3
map00680	Methane metabolism	37	BnaA04g22000D,K00430,1.11.1.7	BnaA06g23260D,K00430,1.11.1.7	BnaC04g56590D,K00430,1.11.1.7	BnaC08g44140D,K00430,1.11.1.7	BnaC04g56600D,K00430,1.11.1.7	BnaA07g11370D,K03781,1.11.1.6	BnaA08g06130D,K00600,2.1.2.1	BnaC08g19360D,K03781,1.11.1.6	BnaC09g08690D,K00430,1.11.1.7	BnaC08g06530D,K00600,2.1.2.1	BnaC01g31810D,K00430,1.11.1.7	BnaA02g02010D,K00430,1.11.1.7	BnaA01g20660D,K00430,1.11.1.7	BnaC01g25860D,K00430,1.11.1.7	BnaAnng12900D,K00430,1.11.1.7	BnaC05g36360D,K00430,1.11.1.7	BnaC08g39510D,K00430,1.11.1.7	BnaA07g07020D,K00430,1.11.1.7	BnaAnng33930D,K00430,1.11.1.7	BnaA01g36520D,K00430,1.11.1.7	BnaA04g12860D,K00430,1.11.1.7	BnaC01g03420D,K03781,1.11.1.6	BnaA09g42650D,K00430,1.11.1.7	BnaCnng51060D,K00430,1.11.1.7	BnaA06g23270D,K00430,1.11.1.7	BnaAnng34820D,K00430,1.11.1.7	BnaA09g42660D,K00430,1.11.1.7	BnaC02g42920D,K00430,1.11.1.7	BnaA03g09760D,K00430,1.11.1.7	BnaC09g25420D,K00430,1.11.1.7	BnaC09g50000D,K00430,1.11.1.7	BnaA07g29260D,K00600,2.1.2.1	BnaA06g16160D,K00430,1.11.1.7	BnaC08g20810D,K00430,1.11.1.7	BnaCnng48990D,K00430,1.11.1.7	BnaA10g25070D,K00430,1.11.1.7	BnaA03g17800D,K00430,1.11.1.7
map00710	Carbon fixation in photosynthetic organisms	46	BnaCnng40560D,K00814,2.6.1.2	BnaC04g19940D,K00813,2.6.1.1	BnaA03g52820D,K00873,2.7.1.40	BnaCnng56050D,K00812,2.6.1.1	BnaC07g13140D,K00814,2.6.1.2	BnaC05g47510D,K00873,2.7.1.40	BnaA09g10660D,K00813,2.6.1.1	BnaA10g15590D,K00813,2.6.1.1	BnaA04g08640D,K01602,4.1.1.39	BnaC05g46980D,K01808,5.3.1.6	BnaA03g36910D,K00873,2.7.1.40	BnaC04g22270D,K00873,2.7.1.40	BnaC01g25930D,K00873,2.7.1.40	BnaC04g33570D,K01623,4.1.2.13	BnaC05g44460D,K01807,5.3.1.6	BnaCnng42260D,K00028,1.1.1.39	BnaA07g10010D,K00814,2.6.1.2	BnaA01g33410D,K01807,5.3.1.6	BnaC06g02620D,K01595,4.1.1.31	BnaA02g07730D,K00051,1.1.1.82	BnaA07g10020D,K00814,2.6.1.2	BnaC04g22290D,K00873,2.7.1.40	BnaC04g34390D,K01602,4.1.1.39	BnaC08g48810D,K03841,3.1.3.11	BnaA09g10900D,K01783,5.1.3.1	BnaCnng02240D,K00028,1.1.1.39	BnaC04g25260D,K01100,3.1.3.37	BnaA03g03440D,K00029,1.1.1.40	BnaC03g12430D,K00051,1.1.1.82	BnaAnng17200D,K03841,3.1.3.11	BnaCnng24040D,K01595,4.1.1.31	BnaA04g08570D,K01602,4.1.1.39	BnaA01g18450D,K01006,2.7.9.1	BnaA02g00100D,K00026,1.1.1.37	BnaC08g35990D,K01803,5.3.1.1	BnaC03g65500D,K00026,1.1.1.37	BnaCnng27780D,K01006,2.7.9.1	BnaA01g24280D,K00873,2.7.1.40	BnaA06g24600D,K01610,4.1.1.49	BnaC05g13450D,K00814,2.6.1.2	BnaC04g23180D,K00873,2.7.1.40	BnaA05g34260D,K01595,4.1.1.31	BnaA07g18370D,K01807,5.3.1.6	BnaC02g00740D,K00026,1.1.1.37	BnaA03g03400D,K00813,2.6.1.1	BnaC04g02430D,K01595,4.1.1.31
map00720	Carbon fixation pathways in prokaryotes	10	BnaAnng12720D,K01679,4.2.1.2	BnaC06g02620D,K01595,4.1.1.31	BnaCnng24040D,K01595,4.1.1.31	BnaAnng12700D,K01679,4.2.1.2	BnaA02g00100D,K00026,1.1.1.37	BnaC03g65500D,K00026,1.1.1.37	BnaC06g07200D,K01895,6.2.1.1	BnaA05g34260D,K01595,4.1.1.31	BnaC02g00740D,K00026,1.1.1.37	BnaC04g02430D,K01595,4.1.1.31
map00730	Thiamine metabolism	4	BnaC05g47480D,K01516,3.6.1.15	BnaC08g00040D,K00949,2.7.6.2	BnaA07g05920D,K00878,2.7.1.50	BnaC02g17260D,K01516,3.6.1.15
map00740	Riboflavin metabolism	16	BnaC07g21320D,K01078,3.1.3.2	BnaA06g34460D,K01078,3.1.3.2	BnaC07g21290D,K01078,3.1.3.2	BnaCnng72040D,K01078,3.1.3.2	BnaA03g00890D,K00953,2.7.7.2	BnaA03g39080D,K01078,3.1.3.2	BnaC08g23980D,K01078,3.1.3.2	BnaA05g22460D,K01078,3.1.3.2	BnaA01g27810D,K01078,3.1.3.2	BnaC01g34650D,K01078,3.1.3.2	BnaC05g35720D,K01078,3.1.3.2	BnaA09g33190D,K01078,3.1.3.2	BnaC02g03100D,K00953,2.7.7.2	BnaC07g21340D,K01078,3.1.3.2	BnaC03g01220D,K00953,2.7.7.2	BnaA04g15420D,K01078,3.1.3.2
map00750	Vitamin B6 metabolism	2	BnaA06g25710D,K00831,2.6.1.52	BnaC03g00280D,K06215,4.-.-.-
map00760	Nicotinate and nicotinamide metabolism	6	BnaAnng17540D,K00858,2.7.1.23	BnaA07g31970D,K01081,3.1.3.5	BnaCnng24750D,K03787,3.1.3.5	BnaC03g14040D,K00952,2.7.7.1	BnaA03g11210D,K00952,2.7.7.1	BnaA02g18940D,K00858,2.7.1.23
map00770	Pantothenate and CoA biosynthesis	15	BnaA05g22200D,K01598,4.1.1.36	BnaA06g37970D,K00826,2.6.1.42	BnaA05g03070D,K01652,2.2.1.6	BnaCnng03720D,K01922,6.3.2.5	BnaC05g07800D,K00826,2.6.1.42	BnaC07g22950D,K01431,3.5.1.6	BnaAnng00250D,K01922,6.3.2.5	BnaA07g38230D,K00606,2.1.2.11	BnaC02g06500D,K01653,2.2.1.6	BnaC02g03620D,K01922,6.3.2.5	BnaAnng02510D,K00826,2.6.1.42	BnaA03g22370D,K00859,2.7.1.24	BnaA02g03040D,K01653,2.2.1.6	BnaA10g27390D,K01922,6.3.2.5	BnaAnng29280D,K00826,2.6.1.42
map00780	Biotin metabolism	3	BnaC01g43270D,K00833,2.6.1.62	BnaC09g50710D,K00652,2.3.1.47	BnaA10g25590D,K00652,2.3.1.47
map00785	Lipoic acid metabolism	3	BnaCnng06090D,K03800,2.7.7.63	BnaA06g31120D,K03800,2.7.7.63	BnaA03g55730D,K03644,2.8.1.8
map00790	Folate biosynthesis	6	BnaA03g37930D,K01930,6.3.2.17	BnaA07g34300D,K01307,3.4.19.9	BnaA02g19000D,K01307,3.4.19.9	BnaC06g39060D,K01307,3.4.19.9	BnaC07g45090D,K00287,1.5.1.3	BnaA09g53350D,K01077,3.1.3.1
map00791	Atrazine degradation	1	BnaA02g13220D,K01430,3.5.1.5
map00830	Retinol metabolism	46	BnaC04g08390D,K00699,2.4.1.17	BnaC09g30320D,K00699,2.4.1.17	BnaC06g21150D,K00001,1.1.1.1	BnaA05g19450D,K00699,2.4.1.17	BnaCnng07110D,K00699,2.4.1.17	BnaC07g24390D,K07424,1.14.14.1	BnaA07g10510D,K00699,2.4.1.17	BnaCnng25170D,K00699,2.4.1.17	BnaA02g18840D,K00699,2.4.1.17	BnaA06g32050D,K07424,1.14.14.1	BnaC07g48390D,K00699,2.4.1.17	BnaA03g39380D,K00699,2.4.1.17	BnaC07g48400D,K00699,2.4.1.17	BnaC01g31820D,K00699,2.4.1.17	BnaC02g41070D,K00001,1.1.1.1	BnaA08g07620D,K00699,2.4.1.17	BnaA05g11170D,K00699,2.4.1.17	BnaCnng47320D,K00699,2.4.1.17	BnaA07g10530D,K00699,2.4.1.17	BnaA09g43000D,K00001,1.1.1.1	BnaA08g11370D,K00699,2.4.1.17	BnaA10g19040D,K00699,2.4.1.17	BnaA10g07160D,K00699,2.4.1.17	BnaC08g49310D,K00001,1.1.1.1	BnaC09g42730D,K00699,2.4.1.17	BnaC04g12860D,K00699,2.4.1.17	BnaC05g03820D,K00699,2.4.1.17	BnaC06g15670D,K00699,2.4.1.17	BnaC01g13540D,K00001,1.1.1.1	BnaA01g03010D,K00699,2.4.1.17	BnaA09g30650D,K00001,1.1.1.1	BnaC05g17730D,K00001,1.1.1.1	BnaA05g19520D,K00699,2.4.1.17	BnaC03g56050D,K00699,2.4.1.17	BnaA03g16830D,K00699,2.4.1.17	BnaC03g02300D,K00699,2.4.1.17	BnaC03g68370D,K00699,2.4.1.17	BnaA05g27700D,K00699,2.4.1.17	BnaC05g17430D,K00699,2.4.1.17	BnaA05g07460D,K00699,2.4.1.17	BnaA04g19910D,K00699,2.4.1.17	BnaC04g24470D,K00001,1.1.1.1	BnaC03g26760D,K00699,2.4.1.17	BnaC08g10220D,K00699,2.4.1.17	BnaA02g32360D,K00001,1.1.1.1	BnaC05g41870D,K00699,2.4.1.17
map00860	Porphyrin and chlorophyll metabolism	49	BnaC04g08390D,K00699,2.4.1.17	BnaC09g30320D,K00699,2.4.1.17	BnaAnng38060D,K00522,1.16.3.1	BnaA05g19450D,K00699,2.4.1.17	BnaCnng07110D,K00699,2.4.1.17	BnaC07g31200D,K01599,4.1.1.37	BnaA07g10510D,K00699,2.4.1.17	BnaCnng25170D,K00699,2.4.1.17	BnaCnng01930D,K01885,6.1.1.17	BnaA02g18840D,K00699,2.4.1.17	BnaC07g48390D,K00699,2.4.1.17	BnaA03g39380D,K00699,2.4.1.17	BnaC07g48400D,K00699,2.4.1.17	BnaC01g31820D,K00699,2.4.1.17	BnaA08g07620D,K00699,2.4.1.17	BnaA05g11170D,K00699,2.4.1.17	BnaC02g31930D,K03405,6.6.1.1	BnaCnng47320D,K00699,2.4.1.17	BnaA07g10530D,K00699,2.4.1.17	BnaA08g11370D,K00699,2.4.1.17	BnaA10g19040D,K00699,2.4.1.17	BnaA10g07160D,K00699,2.4.1.17	BnaC09g42730D,K00699,2.4.1.17	BnaC04g12860D,K00699,2.4.1.17	BnaC05g03820D,K00699,2.4.1.17	BnaA09g32370D,K04040,2.5.1.62	BnaC06g15670D,K00699,2.4.1.17	BnaA01g03010D,K00699,2.4.1.17	BnaA03g04440D,K03403,6.6.1.1	BnaA03g48610D,K00218,1.3.1.33	BnaC04g47210D,K01599,4.1.1.37	BnaC06g27910D,K01698,4.2.1.24	BnaA05g19520D,K00699,2.4.1.17	BnaC03g56050D,K00699,2.4.1.17	BnaC04g01370D,K01599,4.1.1.37	BnaA03g16830D,K00699,2.4.1.17	BnaC03g02300D,K00699,2.4.1.17	BnaC03g68370D,K00699,2.4.1.17	BnaA05g27700D,K00699,2.4.1.17	BnaC05g17430D,K00699,2.4.1.17	BnaA05g07460D,K00699,2.4.1.17	BnaA03g00260D,K00522,1.16.3.1	BnaA04g19910D,K00699,2.4.1.17	BnaC03g00160D,K00522,1.16.3.1	BnaC03g26760D,K00699,2.4.1.17	BnaCnng19750D,K08099,3.1.1.14	BnaC08g10220D,K00699,2.4.1.17
map00900	Terpenoid backbone biosynthesis	20	BnaCnng23810D,K01641,2.3.3.10	BnaC09g53770D,K00806,2.5.1.31	BnaCnng05930D,K01823,5.3.3.2	BnaC01g32750D,K00795,2.5.1.10	BnaC03g26600D,K00806,2.5.1.31	BnaA06g35250D,K00787,2.5.1.1	BnaCnng56890D,K00806,2.5.1.31	BnaA03g22580D,K00806,2.5.1.31	BnaA09g11320D,K01770,4.6.1.12	BnaC02g34570D,K00991,2.7.7.60	BnaA01g02780D,K03527,1.17.1.2	BnaCnng49000D,K10960,1.3.1.83	BnaC02g21030D,K01823,5.3.3.2	BnaC01g04060D,K03527,1.17.1.2	BnaA04g13910D,K00787,2.5.1.1	BnaA02g31160D,K00869,2.7.1.36	BnaA05g33360D,K01823,5.3.3.2	BnaC02g38450D,K00626,2.3.1.9	BnaA07g39140D,K02523,2.5.1.-	BnaA02g30030D,K00626,2.3.1.9
map00901	Indole alkaloid biosynthesis	7	BnaA01g19470D,K01757,4.3.3.2	BnaC01g23420D,K01757,4.3.3.2	BnaA09g32000D,K01757,4.3.3.2	BnaC08g27940D,K01757,4.3.3.2	BnaCnng48700D,K08233,3.1.1.78	BnaA10g14270D,K01757,4.3.3.2	BnaA03g40830D,K08233,3.1.1.78
map00902	Monoterpenoid biosynthesis	13	BnaCnng60530D,K07385,4.2.3.-	BnaA03g24650D,K07385,4.2.3.-	BnaA09g17640D,K07385,4.2.3.-	BnaA10g08490D,K07385,4.2.3.-	BnaC09g18750D,K07385,4.2.3.-	BnaC07g23000D,K07385,4.2.3.-	BnaA04g09360D,K07385,4.2.3.-	BnaC01g36750D,K07385,4.2.3.-	BnaA03g22980D,K07385,4.2.3.-	BnaC07g16660D,K07385,4.2.3.-	BnaC07g30450D,K07385,4.2.3.-	BnaCnng41750D,K07384,4.2.3.14	BnaA08g09290D,K07385,4.2.3.-
map00903	Limonene and pinene degradation	10	BnaA03g37330D,K01692,4.2.1.17	BnaC05g26280D,K00128,1.2.1.3	BnaA03g59170D,K00128,1.2.1.3	BnaA08g15200D,K00128,1.2.1.3	BnaA04g06040D,K01692,4.2.1.17	BnaC07g46060D,K00128,1.2.1.3	BnaA03g50730D,K00128,1.2.1.3	BnaC01g02370D,K00128,1.2.1.3	BnaC04g28680D,K01692,4.2.1.17	BnaA06g20750D,K00128,1.2.1.3
map00904	Diterpenoid biosynthesis	14	BnaC03g30370D,K05282,1.14.11.12	BnaA10g01100D,K04125,1.14.11.13	BnaA03g25870D,K05282,1.14.11.12	BnaC03g30630D,K04120,5.5.1.13	BnaC03g21150D,K04125,1.14.11.13	BnaCnng04030D,K04121,4.2.3.19	BnaA09g13870D,K04121,4.2.3.19	BnaCnng04040D,K04121,4.2.3.19	BnaC09g00410D,K05282,1.14.11.12	BnaA02g18900D,K04125,1.14.11.13	BnaA01g31160D,K05282,1.14.11.12	BnaA08g27130D,K04125,1.14.11.13	BnaA02g20860D,K05282,1.14.11.12	BnaCnng73240D,K04124,1.14.11.15
map00905	Brassinosteroid biosynthesis	8	BnaC04g34320D,K09590,1.14.-.-	BnaC06g34300D,K09587,1.14.13.-	BnaC05g39590D,K09589,1.14.-.-	BnaA09g31290D,K09587,1.14.13.-	BnaAnng21530D,K09590,1.14.-.-	BnaC02g38080D,K09590,1.14.-.-	BnaA05g25680D,K09589,1.14.-.-	BnaA04g21780D,K09591,1.3.99.-
map00906	Carotenoid biosynthesis	10	BnaA09g07610D,K09838,1.14.13.90	BnaCnng50600D,K06444,1.14.-.-	BnaA10g17430D,K02291,2.5.1.32	BnaA10g14600D,K09842,1.2.3.14	BnaA07g39250D,K09840,1.13.11.51	BnaA03g33390D,K09840,1.13.11.51	BnaC01g11650D,K09843,1.14.13.93	BnaA03g10470D,K06444,1.14.-.-	BnaCnng32080D,K09840,1.13.11.51	BnaCnng57040D,K09843,1.14.13.93
map00908	Zeatin biosynthesis	2	BnaAnng09190D,K00279,1.5.99.12	BnaC03g23380D,K00279,1.5.99.12
map00910	Nitrogen metabolism	32	BnaCnng10340D,K00284,1.4.7.1	BnaA03g47630D,K01915,6.3.1.2	BnaA03g07490D,K01953,6.3.5.4	BnaA02g18610D,K00360,1.7.1.1	BnaC02g07040D,K01501,3.5.5.1	BnaCnng60930D,K00360,1.7.1.1	BnaC03g04190D,K01953,6.3.5.4	BnaA07g33690D,K00360,1.7.1.1	BnaA05g28470D,K10775,4.3.1.24	BnaC09g22060D,K01953,6.3.5.4	BnaAnng27730D,K01915,6.3.1.2	BnaC02g07030D,K00366,1.7.7.1	BnaA06g38980D,K01501,3.5.5.1	BnaA03g02040D,K00261,1.4.1.3	BnaC06g14440D,K01915,6.3.1.2	BnaC01g35480D,K01424,3.5.1.1	BnaA06g07360D,K00605,2.1.2.10	BnaA05g07370D,K10775,4.3.1.24	BnaC06g20690D,K00360,1.7.1.1	BnaC06g38300D,K00360,1.7.1.1	BnaA03g47640D,K01915,6.3.1.2	BnaC02g01610D,K00261,1.4.1.3	BnaC05g42780D,K10775,4.3.1.24	BnaA06g01730D,K01953,6.3.5.4	BnaC06g05990D,K01953,6.3.5.4	BnaA01g28900D,K01953,6.3.5.4	BnaA03g02840D,K01953,6.3.5.4	BnaA08g14100D,K01953,6.3.5.4	BnaA01g16450D,K01953,6.3.5.4	BnaC09g38450D,K01953,6.3.5.4	BnaA01g00390D,K01455,3.5.1.49	BnaA02g03140D,K01915,6.3.1.2
map00920	Sulfur metabolism	21	BnaC09g50680D,K00392,1.8.7.1	BnaC08g08280D,K00392,1.8.7.1	BnaC05g47640D,K00860,2.7.1.25	BnaA03g31290D,K00392,1.8.7.1	BnaA04g01540D,K01738,2.5.1.47	BnaCnng16680D,K01082,3.1.3.7	BnaC07g17320D,K00958,2.7.7.4	BnaC04g21780D,K01738,2.5.1.47	BnaA01g34070D,K01738,2.5.1.47	BnaA03g54400D,K00860,2.7.1.25	BnaA01g19120D,K00958,2.7.7.4	BnaC09g08710D,K00860,2.7.1.25	BnaCnng47170D,K00860,2.7.1.25	BnaCnng69640D,K00958,2.7.7.4	BnaA08g16110D,K00860,2.7.1.25	BnaAnng11450D,K01738,2.5.1.47	BnaA06g25690D,K00640,2.3.1.30	BnaCnng62620D,K01738,2.5.1.47	BnaA05g37220D,K00860,2.7.1.25	BnaA06g23140D,K01082,3.1.3.7	BnaC01g40620D,K01738,2.5.1.47
map00930	Caprolactam degradation	4	BnaA03g37330D,K01692,4.2.1.17	BnaA04g06040D,K01692,4.2.1.17	BnaC04g28680D,K01692,4.2.1.17	BnaA03g00210D,K00002,1.1.1.2
map00940	Phenylpropanoid biosynthesis	76	BnaC09g50410D,K01188,3.2.1.21	BnaC04g55020D,K01188,3.2.1.21	BnaC04g47480D,K09754,1.14.13.-	BnaA01g36270D,K01188,3.2.1.21	BnaC04g22400D,K01188,3.2.1.21	BnaC04g01610D,K09754,1.14.13.-	BnaA05g36600D,K01904,6.2.1.12	BnaA04g22000D,K00430,1.11.1.7	BnaC01g31650D,K01188,3.2.1.21	BnaA06g23260D,K00430,1.11.1.7	BnaC04g56590D,K00430,1.11.1.7	BnaA05g34490D,K01188,3.2.1.21	BnaC08g44140D,K00430,1.11.1.7	BnaC04g56600D,K00430,1.11.1.7	BnaA04g23600D,K09754,1.14.13.-	BnaC07g22990D,K01188,3.2.1.21	BnaA07g05140D,K01188,3.2.1.21	BnaCnng00020D,K01188,3.2.1.21	BnaC05g30940D,K01904,6.2.1.12	BnaA05g28470D,K10775,4.3.1.24	BnaC01g30560D,K01188,3.2.1.21	BnaA03g14010D,K00487,1.14.13.11	BnaA07g35280D,K09753,1.2.1.44	BnaUnng02770D,K01188,3.2.1.21	BnaC04g41120D,K00487,1.14.13.11	BnaC09g08690D,K00430,1.11.1.7	BnaC06g07690D,K01188,3.2.1.21	BnaA09g52790D,K01188,3.2.1.21	BnaC01g31810D,K00430,1.11.1.7	BnaA05g07370D,K10775,4.3.1.24	BnaA09g40110D,K01188,3.2.1.21	BnaC04g03750D,K01188,3.2.1.21	BnaCnng22330D,K05350,3.2.1.21	BnaA02g02010D,K00430,1.11.1.7	BnaA09g26590D,K01188,3.2.1.21	BnaC07g44690D,K00588,2.1.1.104	BnaA01g20660D,K00430,1.11.1.7	BnaC02g40420D,K01188,3.2.1.21	BnaA07g05110D,K01188,3.2.1.21	BnaC07g42660D,K09753,1.2.1.44	BnaC01g25860D,K00430,1.11.1.7	BnaAnng12900D,K00430,1.11.1.7	BnaA09g08470D,K01188,3.2.1.21	BnaC05g36360D,K00430,1.11.1.7	BnaC08g39510D,K00430,1.11.1.7	BnaA07g07020D,K00430,1.11.1.7	BnaAnng33930D,K00430,1.11.1.7
map00941	Flavonoid biosynthesis	49	BnaC05g04550D,K05278,1.14.11.23	BnaA04g21720D,K00660,2.3.1.74	BnaA01g30230D,K00475,1.14.11.9	BnaC05g04560D,K05278,1.14.11.23	BnaC03g65980D,K00660,2.3.1.74	BnaC04g47480D,K09754,1.14.13.-	BnaC09g50350D,K00660,2.3.1.74	BnaA10g19670D,K00660,2.3.1.74	BnaC04g01610D,K09754,1.14.13.-	BnaC03g06120D,K00660,2.3.1.74	BnaA01g02000D,K00091,1.1.1.219	BnaC09g47980D,K05280,1.14.13.21	BnaA10g23330D,K05280,1.14.13.21	BnaA03g04590D,K00660,2.3.1.74	BnaA04g23600D,K09754,1.14.13.-	BnaA10g02480D,K00660,2.3.1.74	BnaA09g28510D,K00660,2.3.1.74	BnaC01g14310D,K05277,1.14.11.19	BnaC01g03140D,K00091,1.1.1.219	BnaA09g31780D,K00475,1.14.11.9	BnaC08g22640D,K00475,1.14.11.9	BnaA03g14010D,K00487,1.14.13.11	BnaC08g46130D,K00660,2.3.1.74	BnaA03g45610D,K05277,1.14.11.19	BnaC05g20660D,K00091,1.1.1.219	BnaC04g41120D,K00487,1.14.13.11	BnaAnng00970D,K00660,2.3.1.74	BnaC04g00710D,K00660,2.3.1.74	BnaC05g07050D,K00091,1.1.1.219	BnaA05g01150D,K00660,2.3.1.74	BnaC03g02200D,K05277,1.14.11.19	BnaC02g30500D,K00660,2.3.1.74	BnaA03g01650D,K05277,1.14.11.19	BnaCnng01290D,K00660,2.3.1.74	BnaC07g44690D,K00588,2.1.1.104	BnaC06g25830D,K00660,2.3.1.74	BnaA02g22340D,K00660,2.3.1.74	BnaA01g12530D,K05277,1.14.11.19	BnaC01g04130D,K00660,2.3.1.74	BnaC05g51970D,K05278,1.14.11.23	BnaA09g15710D,K00091,1.1.1.219	BnaA06g22750D,K05278,1.14.11.23	BnaC02g02220D,K05277,1.14.11.19	BnaC01g17250D,K05278,1.14.11.23	BnaC05g24140D,K00091,1.1.1.219	BnaA03g53070D,K00660,2.3.1.74	BnaA10g15040D,K05278,1.14.11.23
map00944	Flavone and flavonol biosynthesis	17	BnaA07g20950D,K05279,2.1.1.76	BnaA01g05120D,K05279,2.1.1.76	BnaC05g16360D,K05279,2.1.1.76	BnaC09g47980D,K05280,1.14.13.21	BnaA10g23330D,K05280,1.14.13.21	BnaAnng39840D,K05279,2.1.1.76	BnaA08g21450D,K05279,2.1.1.76	BnaC07g17120D,K05279,2.1.1.76	BnaA07g11070D,K05279,2.1.1.76	BnaC07g48680D,K05279,2.1.1.76	BnaA02g18290D,K05279,2.1.1.76	BnaC09g23250D,K05279,2.1.1.76	BnaA07g20940D,K05279,2.1.1.76	BnaC06g20930D,K05279,2.1.1.76	BnaA07g33060D,K05279,2.1.1.76	BnaC08g19690D,K05279,2.1.1.76	BnaAnng16070D,K05279,2.1.1.76
map00945	Stilbenoid, diarylheptanoid and gingerol biosynthesis	6	BnaC04g47480D,K09754,1.14.13.-	BnaC04g01610D,K09754,1.14.13.-	BnaA04g23600D,K09754,1.14.13.-	BnaA03g14010D,K00487,1.14.13.11	BnaC04g41120D,K00487,1.14.13.11	BnaC07g44690D,K00588,2.1.1.104
map00950	Isoquinoline alkaloid biosynthesis	17	BnaC07g00610D,K01592,4.1.1.25	BnaC04g19940D,K00813,2.6.1.1	BnaC07g00620D,K01592,4.1.1.25	BnaCnng56050D,K00812,2.6.1.1	BnaC01g09790D,K01592,4.1.1.25	BnaA09g10660D,K00813,2.6.1.1	BnaA10g15590D,K00813,2.6.1.1	BnaA01g08240D,K01592,4.1.1.25	BnaC06g11940D,K00815,2.6.1.5	BnaC07g41280D,K00815,2.6.1.5	BnaCnng43090D,K00815,2.6.1.5	BnaC04g52890D,K00274,1.4.3.4	BnaC08g36300D,K00815,2.6.1.5	BnaC09g10380D,K01592,4.1.1.25	BnaC02g28390D,K00276,1.4.3.21	BnaA07g00240D,K01592,4.1.1.25	BnaA03g03400D,K00813,2.6.1.1
map00960	Tropane, piperidine and pyridine alkaloid biosynthesis	29	BnaA03g22000D,K08081,1.1.1.206	BnaC03g02620D,K01066,3.1.1.-	BnaA03g21990D,K08081,1.1.1.206	BnaA04g17060D,K08081,1.1.1.206	BnaC04g14070D,K08081,1.1.1.206	BnaC03g71620D,K01044,3.1.1.1	BnaA04g17120D,K08081,1.1.1.206	BnaA05g28470D,K10775,4.3.1.24	BnaA09g22470D,K01066,3.1.1.-	BnaA02g15200D,K08081,1.1.1.206	BnaC05g47570D,K01066,3.1.1.-	BnaC04g56400D,K08081,1.1.1.206	BnaC09g51630D,K08081,1.1.1.206	BnaCnng48230D,K08081,1.1.1.206	BnaC03g26330D,K08081,1.1.1.206	BnaC04g13990D,K08081,1.1.1.206	BnaC01g30100D,K01066,3.1.1.-	BnaA03g11620D,K01044,3.1.1.1	BnaA05g07370D,K10775,4.3.1.24	BnaA08g19580D,K01066,3.1.1.-	BnaA04g17620D,K01066,3.1.1.-	BnaA09g15660D,K08081,1.1.1.206	BnaC02g32000D,K01044,3.1.1.1	BnaC05g42780D,K10775,4.3.1.24	BnaA05g12670D,K08081,1.1.1.206	BnaC02g02110D,K08081,1.1.1.206	BnaA10g24390D,K01066,3.1.1.-	BnaA05g12660D,K08081,1.1.1.206	BnaC02g28390D,K00276,1.4.3.21
map00970	Aminoacyl-tRNA biosynthesis	29	BnaCnng04720D,K01886,6.1.1.18	BnaC09g53300D,K01889,6.1.1.20	BnaC02g07700D,K01889,6.1.1.20	BnaCnng01930D,K01885,6.1.1.17	BnaA09g12640D,K01889,6.1.1.20	BnaC04g25670D,K01876,6.1.1.12	BnaA10g09740D,K01889,6.1.1.20	BnaCnng05700D,K01889,6.1.1.20	BnaA03g10650D,K01893,6.1.1.22	BnaA04g12390D,K01889,6.1.1.20	BnaC06g16340D,K01889,6.1.1.20	BnaC01g15170D,K01873,6.1.1.9	BnaC05g20730D,K01886,6.1.1.18	BnaA03g45250D,K01870,6.1.1.5	BnaC03g41180D,K01873,6.1.1.9	BnaC03g33750D,K01867,6.1.1.2	BnaC03g75530D,K01873,6.1.1.9	BnaC03g75900D,K01873,6.1.1.9	BnaCnng71990D,K01873,6.1.1.9	BnaA02g35980D,K01873,6.1.1.9	BnaC04g28600D,K01873,6.1.1.9	BnaA03g11390D,K01883,6.1.1.16	BnaC07g28030D,K01875,6.1.1.11	BnaC04g33290D,K01889,6.1.1.20	BnaAnng09520D,K04567,6.1.1.6	BnaC03g58510D,K01866,6.1.1.1	BnaC08g41780D,K01875,6.1.1.11	BnaA08g31530D,K01873,6.1.1.9	BnaC09g49130D,K04567,6.1.1.6
map00980	Metabolism of xenobiotics by cytochrome P450	87	BnaC04g08390D,K00699,2.4.1.17	BnaC09g30320D,K00699,2.4.1.17	BnaC06g21150D,K00001,1.1.1.1	BnaC02g07090D,K00799,2.5.1.18	BnaA05g19450D,K00699,2.4.1.17	BnaCnng07110D,K00699,2.4.1.17	BnaC07g24390D,K07424,1.14.14.1	BnaA07g10510D,K00699,2.4.1.17	BnaCnng25170D,K00699,2.4.1.17	BnaCnng10640D,K00799,2.5.1.18	BnaA02g18840D,K00699,2.4.1.17	BnaC04g17030D,K00799,2.5.1.18	BnaA04g28580D,K00799,2.5.1.18	BnaC08g37940D,K00799,2.5.1.18	BnaA06g32050D,K07424,1.14.14.1	BnaA10g17440D,K00799,2.5.1.18	BnaC06g20440D,K00799,2.5.1.18	BnaA05g22210D,K00799,2.5.1.18	BnaCnng06300D,K00799,2.5.1.18	BnaA03g01120D,K00799,2.5.1.18	BnaC07g48390D,K00699,2.4.1.17	BnaA02g03440D,K00799,2.5.1.18	BnaA08g23300D,K00799,2.5.1.18	BnaA03g39380D,K00699,2.4.1.17	BnaC07g48400D,K00699,2.4.1.17	BnaCnng19060D,K00799,2.5.1.18	BnaC01g31820D,K00699,2.4.1.17	BnaA06g20200D,K00799,2.5.1.18	BnaC05g07890D,K00799,2.5.1.18	BnaC03g54440D,K00799,2.5.1.18	BnaA06g06160D,K00799,2.5.1.18	BnaC02g41070D,K00001,1.1.1.1	BnaA08g07620D,K00699,2.4.1.17	BnaA05g11170D,K00699,2.4.1.17	BnaC08g37920D,K00799,2.5.1.18	BnaA03g26140D,K00799,2.5.1.18	BnaCnng47320D,K00699,2.4.1.17	BnaC04g13950D,K00799,2.5.1.18	BnaA09g00870D,K00799,2.5.1.18	BnaA07g10530D,K00699,2.4.1.17	BnaA09g43000D,K00001,1.1.1.1	BnaA08g11370D,K00699,2.4.1.17	BnaA10g19040D,K00699,2.4.1.17	BnaA10g07160D,K00699,2.4.1.17	BnaC08g49310D,K00001,1.1.1.1	BnaA09g45590D,K00799,2.5.1.18	BnaC09g42730D,K00699,2.4.1.17
map00982	Drug metabolism - cytochrome P450	94	BnaC04g08390D,K00699,2.4.1.17	BnaC09g30320D,K00699,2.4.1.17	BnaC06g21150D,K00001,1.1.1.1	BnaC02g07090D,K00799,2.5.1.18	BnaA05g19450D,K00699,2.4.1.17	BnaCnng07110D,K00699,2.4.1.17	BnaC07g24390D,K07424,1.14.14.1	BnaA07g10510D,K00699,2.4.1.17	BnaCnng25170D,K00699,2.4.1.17	BnaCnng10640D,K00799,2.5.1.18	BnaA02g18840D,K00699,2.4.1.17	BnaC04g17030D,K00799,2.5.1.18	BnaA04g28580D,K00799,2.5.1.18	BnaC08g37940D,K00799,2.5.1.18	BnaA06g32050D,K07424,1.14.14.1	BnaA10g17440D,K00799,2.5.1.18	BnaC06g20440D,K00799,2.5.1.18	BnaA05g22210D,K00799,2.5.1.18	BnaCnng06300D,K00799,2.5.1.18	BnaAnng39990D,K00485,1.14.13.8	BnaA03g01120D,K00799,2.5.1.18	BnaC07g48390D,K00699,2.4.1.17	BnaA02g03440D,K00799,2.5.1.18	BnaA08g23300D,K00799,2.5.1.18	BnaA03g39380D,K00699,2.4.1.17	BnaC07g48400D,K00699,2.4.1.17	BnaCnng19060D,K00799,2.5.1.18	BnaC01g31820D,K00699,2.4.1.17	BnaA06g20200D,K00799,2.5.1.18	BnaA03g40100D,K00485,1.14.13.8	BnaC05g07890D,K00799,2.5.1.18	BnaC03g54440D,K00799,2.5.1.18	BnaC08g41500D,K00485,1.14.13.8	BnaA03g40090D,K00485,1.14.13.8	BnaA06g06160D,K00799,2.5.1.18	BnaC02g41070D,K00001,1.1.1.1	BnaA08g07620D,K00699,2.4.1.17	BnaA05g11170D,K00699,2.4.1.17	BnaC08g37920D,K00799,2.5.1.18	BnaA03g26140D,K00799,2.5.1.18	BnaCnng47320D,K00699,2.4.1.17	BnaC04g13950D,K00799,2.5.1.18	BnaA09g00870D,K00799,2.5.1.18	BnaA07g10530D,K00699,2.4.1.17	BnaA09g43000D,K00001,1.1.1.1	BnaA08g11370D,K00699,2.4.1.17	BnaA10g19040D,K00699,2.4.1.17
map00983	Drug metabolism - other enzymes	48	BnaC03g77470D,K01951,6.3.5.2	BnaC04g08390D,K00699,2.4.1.17	BnaC09g30320D,K00699,2.4.1.17	BnaA05g19450D,K00699,2.4.1.17	BnaCnng07110D,K00699,2.4.1.17	BnaC04g08800D,K00088,1.1.1.205	BnaC07g24390D,K07424,1.14.14.1	BnaA07g10510D,K00699,2.4.1.17	BnaCnng25170D,K00699,2.4.1.17	BnaA02g18840D,K00699,2.4.1.17	BnaA06g32050D,K07424,1.14.14.1	BnaA05g07790D,K00088,1.1.1.205	BnaC07g48390D,K00699,2.4.1.17	BnaC03g71620D,K01044,3.1.1.1	BnaA03g39380D,K00699,2.4.1.17	BnaC07g48400D,K00699,2.4.1.17	BnaC01g31820D,K00699,2.4.1.17	BnaA08g07620D,K00699,2.4.1.17	BnaA05g11170D,K00699,2.4.1.17	BnaA08g19620D,K00876,2.7.1.48	BnaCnng47320D,K00699,2.4.1.17	BnaC07g22950D,K01431,3.5.1.6	BnaA07g10530D,K00699,2.4.1.17	BnaC03g77460D,K01951,6.3.5.2	BnaA08g11370D,K00699,2.4.1.17	BnaA10g19040D,K00699,2.4.1.17	BnaA10g07160D,K00699,2.4.1.17	BnaC09g42730D,K00699,2.4.1.17	BnaC04g12860D,K00699,2.4.1.17	BnaA01g06540D,K01951,6.3.5.2	BnaC05g03820D,K00699,2.4.1.17	BnaA03g11620D,K01044,3.1.1.1	BnaC06g15670D,K00699,2.4.1.17	BnaA01g03010D,K00699,2.4.1.17	BnaC02g32000D,K01044,3.1.1.1	BnaA05g19520D,K00699,2.4.1.17	BnaC03g56050D,K00699,2.4.1.17	BnaA03g16830D,K00699,2.4.1.17	BnaC03g02300D,K00699,2.4.1.17	BnaC03g68370D,K00699,2.4.1.17	BnaA05g27700D,K00699,2.4.1.17	BnaC05g17430D,K00699,2.4.1.17	BnaA05g07460D,K00699,2.4.1.17	BnaA04g19910D,K00699,2.4.1.17	BnaA02g00740D,K00088,1.1.1.205	BnaC03g26760D,K00699,2.4.1.17	BnaC08g10220D,K00699,2.4.1.17
map01040	Biosynthesis of unsaturated fatty acids	18	BnaCnng36040D,K00507,1.14.19.1	BnaCnng36030D,K00507,1.14.19.1	BnaC08g34630D,K00059,1.1.1.100	BnaA03g01520D,K00059,1.1.1.100	BnaAnng01400D,K10257,1.14.19.-	BnaC03g04350D,K10703,4.2.1.-	BnaC03g48080D,K00059,1.1.1.100	BnaC08g44600D,K00507,1.14.19.1	BnaA09g28160D,K10251,1.1.1.-	BnaC06g28830D,K10251,1.1.1.-	BnaC03g16520D,K10257,1.14.19.-	BnaA05g00750D,K00059,1.1.1.100	BnaC01g40290D,K00059,1.1.1.100	BnaC05g00380D,K01068,3.1.2.2	BnaA10g18080D,K03921,1.14.19.2	BnaC02g02240D,K10257,1.14.19.-	BnaC08g23150D,K00232,1.3.3.6	BnaC03g01820D,K00059,1.1.1.100
map01053	Biosynthesis of siderophore group nonribosomal peptides	3	BnaA08g22340D,K01851,5.4.4.2	BnaCnng08300D,K01851,5.4.4.2	BnaAnng38450D,K04779,3.3.2.1
map01055	Biosynthesis of vancomycin group antibiotics	2	BnaA04g16630D,K01710,4.2.1.46	BnaC03g69670D,K01710,4.2.1.46
map02020	Two-component system	15	BnaA03g47630D,K01915,6.3.1.2	BnaAnng27730D,K01915,6.3.1.2	BnaC06g14440D,K01915,6.3.1.2	BnaA08g24740D,K00990,2.7.7.59	BnaA03g47640D,K01915,6.3.1.2	BnaA06g39780D,K00990,2.7.7.59	BnaC03g01710D,K00990,2.7.7.59	BnaC06g37790D,K00990,2.7.7.59	BnaC02g38450D,K00626,2.3.1.9	BnaC02g02600D,K00990,2.7.7.59	BnaA10g25540D,K00990,2.7.7.59	BnaA09g53350D,K01077,3.1.3.1	BnaA02g30030D,K00626,2.3.1.9	BnaA04g22950D,K00990,2.7.7.59	BnaA02g03140D,K01915,6.3.1.2
map03018	RNA degradation	7	BnaC05g48080D,K00962,2.7.7.8	BnaA02g11410D,K00970,2.7.7.19	BnaA07g04830D,K01148,3.1.13.4	BnaA03g28360D,K00962,2.7.7.8	BnaC05g47890D,K00970,2.7.7.19	BnaA07g17450D,K01689,4.2.1.11	BnaA05g32780D,K00962,2.7.7.8
map03020	RNA polymerase	12	BnaA03g08930D,K03019,2.7.7.6	BnaC04g33730D,K03006,2.7.7.6	BnaC07g36840D,K03010,2.7.7.6	BnaA05g16450D,K03021,2.7.7.6	BnaA06g08400D,K03021,2.7.7.6	BnaC01g13040D,K03010,2.7.7.6	BnaA02g17360D,K03004,2.7.7.6	BnaC08g49350D,K03022,2.7.7.6	BnaA03g07930D,K03025,2.7.7.6	BnaC04g50120D,K03025,2.7.7.6	BnaC03g10000D,K03025,2.7.7.6	BnaC03g26700D,K03025,2.7.7.6
map03030	DNA replication	7	BnaA07g25980D,K10747,6.5.1.1	BnaA02g26440D,K02343,2.7.7.7	BnaA06g04450D,K03506,2.7.7.7	BnaC07g16980D,K03506,2.7.7.7	BnaA09g49030D,K10747,6.5.1.1	BnaCnng25090D,K02325,2.7.7.7	BnaA01g14140D,K02343,2.7.7.7
map03040	Spliceosome	1	BnaC03g56450D,K09564,5.2.1.8
map03050	Proteasome	10	BnaA05g17000D,K02734,3.4.25.1	BnaCnng69300D,K02735,3.4.25.1	BnaA07g34720D,K02726,3.4.25.1	BnaA04g15540D,K02727,3.4.25.1	BnaA02g19190D,K02726,3.4.25.1	BnaA05g25710D,K02728,3.4.25.1	BnaC04g16550D,K02732,3.4.25.1	BnaCnng09840D,K02735,3.4.25.1	BnaA06g07650D,K02737,3.4.25.1	BnaA01g24870D,K02728,3.4.25.1
map03060	Protein export	5	BnaA04g19480D,K03100,3.4.21.89	BnaC09g50420D,K09647,3.4.99.-	BnaA07g05460D,K03100,3.4.21.89	BnaC05g04750D,K03100,3.4.21.89	BnaA04g17540D,K03100,3.4.21.89
map03320	PPAR signaling pathway	19	BnaCnng36040D,K00507,1.14.19.1	BnaC04g14620D,K08765,2.3.1.21	BnaA01g03200D,K01897,6.2.1.3	BnaC09g21030D,K00249,1.3.99.3	BnaC06g15900D,K01897,6.2.1.3	BnaCnng36030D,K00507,1.14.19.1	BnaC01g04460D,K01897,6.2.1.3	BnaA06g28680D,K01897,6.2.1.3	BnaC09g50620D,K06276,2.7.11.1	BnaC03g59740D,K00249,1.3.99.3	BnaAnng19690D,K01897,6.2.1.3	BnaC04g51420D,K01897,6.2.1.3	BnaA01g04790D,K01897,6.2.1.3	BnaC08g44600D,K00507,1.14.19.1	BnaC09g11030D,K01897,6.2.1.3	BnaA04g26960D,K01897,6.2.1.3	BnaA02g19720D,K00864,2.7.1.30	BnaC02g09540D,K01897,6.2.1.3	BnaC08g23150D,K00232,1.3.3.6
map03410	Base excision repair	12	BnaC09g50670D,K10773,4.2.99.18	BnaA07g25980D,K10747,6.5.1.1	BnaA03g22800D,K01971,6.5.1.1	BnaC02g46050D,K01246,3.2.2.20	BnaA06g04450D,K03506,2.7.7.7	BnaA01g04840D,K01971,6.5.1.1	BnaC07g16980D,K03506,2.7.7.7	BnaA06g38200D,K01971,6.5.1.1	BnaA09g49030D,K10747,6.5.1.1	BnaC01g06380D,K01971,6.5.1.1	BnaA09g31540D,K01247,3.2.2.21	BnaCnng25090D,K02325,2.7.7.7
map03420	Nucleotide excision repair	12	BnaC06g42440D,K10843,3.6.1.-	BnaA07g25980D,K10747,6.5.1.1	BnaA03g22800D,K01971,6.5.1.1	BnaA06g04450D,K03506,2.7.7.7	BnaA01g04840D,K01971,6.5.1.1	BnaC08g37430D,K02202,2.7.11.22	BnaC07g16980D,K03506,2.7.7.7	BnaA06g38200D,K01971,6.5.1.1	BnaA09g49030D,K10747,6.5.1.1	BnaC01g06380D,K01971,6.5.1.1	BnaC02g02430D,K10848,3.1.-.-	BnaCnng25090D,K02325,2.7.7.7
map03430	Mismatch repair	9	BnaC03g63840D,K10746,3.1.-.-	BnaA07g25980D,K10747,6.5.1.1	BnaA03g22800D,K01971,6.5.1.1	BnaA02g26440D,K02343,2.7.7.7	BnaA01g04840D,K01971,6.5.1.1	BnaA06g38200D,K01971,6.5.1.1	BnaA09g49030D,K10747,6.5.1.1	BnaC01g06380D,K01971,6.5.1.1	BnaA01g14140D,K02343,2.7.7.7
map03440	Homologous recombination	6	BnaC01g14640D,K03165,5.99.1.2	BnaA04g19340D,K10875,3.6.1.-	BnaA02g26440D,K02343,2.7.7.7	BnaC09g54090D,K10875,3.6.1.-	BnaA10g15020D,K10875,3.6.1.-	BnaA01g14140D,K02343,2.7.7.7
map03450	Non-homologous end-joining	4	BnaA03g22800D,K01971,6.5.1.1	BnaA01g04840D,K01971,6.5.1.1	BnaA06g38200D,K01971,6.5.1.1	BnaC01g06380D,K01971,6.5.1.1
map04010	MAPK signaling pathway	28	BnaAnng32560D,K04424,2.7.11.25	BnaC09g38140D,K04427,2.7.11.25	BnaA06g17770D,K04419,2.7.11.25	BnaCnng25820D,K04428,2.7.11.25	BnaCnng32230D,K04424,2.7.11.25	BnaAnng23370D,K01047,3.1.1.4	BnaC05g48860D,K04419,2.7.11.25	BnaC04g32700D,K04419,2.7.11.25	BnaC06g30410D,K04412,2.7.11.5	BnaA08g08960D,K04427,2.7.11.25	BnaAnng19900D,K04369,2.7.12.2	BnaA07g20270D,K04424,2.7.11.25	BnaC04g12300D,K04428,2.7.11.25	BnaA06g27090D,K04426,2.7.11.25	BnaA06g18440D,K04371,2.7.11.24	BnaC08g43810D,K04420,2.7.11.25	BnaA03g26950D,K04464,2.7.11.24	BnaA04g01520D,K04371,2.7.11.24	BnaA04g11340D,K04424,2.7.11.25	BnaA05g14430D,K01047,3.1.1.4	BnaC02g22230D,K04369,2.7.12.2	BnaC01g41510D,K04424,2.7.11.25	BnaC04g04740D,K04464,2.7.11.24	BnaC01g31700D,K04426,2.7.11.25	BnaA01g24530D,K04419,2.7.11.25	BnaC03g16550D,K04428,2.7.11.25	BnaC08g43730D,K04460,3.1.3.16	BnaA03g60750D,K04460,3.1.3.16
map04011	MAPK signaling pathway - yeast	9	BnaC03g30930D,K11229,2.7.11.1	BnaA03g26950D,K04464,2.7.11.24	BnaC03g30920D,K11229,2.7.11.1	BnaC02g44030D,K11229,2.7.11.1	BnaA06g04170D,K01759,4.4.1.5	BnaA04g07540D,K11231,2.7.13.3	BnaCnng47280D,K01759,4.4.1.5	BnaC04g04740D,K04464,2.7.11.24	BnaA06g18150D,K11230,2.7.11.25
map04012	ErbB signaling pathway	6	BnaC05g12000D,K08887,2.7.10.2	BnaCnng52460D,K04515,2.7.11.17	BnaAnng19900D,K04369,2.7.12.2	BnaA06g18440D,K04371,2.7.11.24	BnaA04g01520D,K04371,2.7.11.24	BnaC02g22230D,K04369,2.7.12.2
map04013	mapk signaling pathway	2	BnaA06g18440D,K04371,2.7.11.24	BnaA04g01520D,K04371,2.7.11.24
map04020	Calcium signaling pathway	3	BnaCnng52460D,K04515,2.7.11.17	BnaC06g15800D,K05858,3.1.4.11	BnaC09g33980D,K05857,3.1.4.11
map04060	Cytokine-cytokine receptor interaction	2	BnaC05g44890D,K04675,2.7.11.30	BnaA01g32470D,K04675,2.7.11.30
map04062	chemokine signaling pathway	3	BnaA06g18440D,K04371,2.7.11.24	BnaA04g01520D,K04371,2.7.11.24	BnaC06g15800D,K05858,3.1.4.11
map04070	Phosphatidylinositol signaling system	27	BnaA05g15510D,K00888,2.7.1.67	BnaAnng35570D,K01110,3.1.3.67	BnaCnng06030D,K01092,3.1.3.25	BnaAnng33950D,K01106,3.1.3.56	BnaC03g71550D,K00901,2.7.1.107	BnaA02g07530D,K01116,3.1.4.11	BnaC01g05410D,K00889,2.7.1.68	BnaC09g13540D,K00981,2.7.7.41	BnaCnng01950D,K00889,2.7.1.68	BnaC08g10880D,K00889,2.7.1.68	BnaC03g25130D,K00981,2.7.7.41	BnaA03g24140D,K01099,3.1.3.36	BnaA10g29510D,K01116,3.1.4.11	BnaA10g14700D,K01099,3.1.3.36	BnaC05g15610D,K00889,2.7.1.68	BnaC02g02020D,K00914,2.7.1.137	BnaC01g36230D,K00889,2.7.1.68	BnaC09g10500D,K00901,2.7.1.107	BnaC02g02510D,K01099,3.1.3.36	BnaA05g33260D,K01092,3.1.3.25	BnaC06g15800D,K05858,3.1.4.11	BnaA01g03220D,K00913,2.7.1.134	BnaA09g40500D,K00889,2.7.1.68	BnaC05g28140D,K01099,3.1.3.36	BnaC03g01890D,K01099,3.1.3.36	BnaC09g33980D,K05857,3.1.4.11	BnaC01g39480D,K01116,3.1.4.11
map04080	Neuroactive ligand-receptor interaction	1	BnaA03g56920D,K01312,3.4.21.4
map04110	Cell cycle	6	BnaC04g43960D,K02178,2.7.11.1	BnaC08g37430D,K02202,2.7.11.22	BnaCnng55200D,K04498,2.3.1.48	BnaCnng14420D,K04498,2.3.1.48	BnaA03g45660D,K02365,3.4.22.49	BnaA06g34550D,K02178,2.7.11.1
map04111	Cell cycle - yeast	6	BnaC01g14560D,K02516,2.1.1.125	BnaC04g43960D,K02178,2.7.11.1	BnaA04g01980D,K04382,3.1.3.16	BnaA03g45660D,K02365,3.4.22.49	BnaA06g34550D,K02178,2.7.11.1	BnaA01g26310D,K04382,3.1.3.16
map04113	Meiosis - yeast	25	BnaC04g43960D,K02178,2.7.11.1	BnaC08g15420D,K01768,4.6.1.1	BnaA08g24860D,K01768,4.6.1.1	BnaC03g04070D,K01768,4.6.1.1	BnaC03g70370D,K06269,3.1.3.16	BnaAnng04540D,K01768,4.6.1.1	BnaA09g32250D,K01768,4.6.1.1	BnaC05g27560D,K01768,4.6.1.1	BnaA01g23040D,K01768,4.6.1.1	BnaA07g16720D,K01768,4.6.1.1	BnaA03g15940D,K01768,4.6.1.1	BnaC07g22820D,K01768,4.6.1.1	BnaA04g01980D,K04382,3.1.3.16	BnaC03g29340D,K06269,3.1.3.16	BnaA08g23230D,K01768,4.6.1.1	BnaC07g24610D,K01768,4.6.1.1	BnaA03g45660D,K02365,3.4.22.49	BnaA06g34550D,K02178,2.7.11.1	BnaC02g04420D,K01768,4.6.1.1	BnaC01g37700D,K01768,4.6.1.1	BnaA01g26310D,K04382,3.1.3.16	BnaA02g01320D,K01768,4.6.1.1	BnaA03g09890D,K01768,4.6.1.1	BnaA07g34110D,K01768,4.6.1.1	BnaA02g15930D,K01768,4.6.1.1
map04114	Oocyte meiosis	10	BnaC04g43960D,K02178,2.7.11.1	BnaCnng52460D,K04515,2.7.11.17	BnaC03g70370D,K06269,3.1.3.16	BnaA04g01980D,K04382,3.1.3.16	BnaC03g29340D,K06269,3.1.3.16	BnaA06g18440D,K04371,2.7.11.24	BnaA04g01520D,K04371,2.7.11.24	BnaA03g45660D,K02365,3.4.22.49	BnaA06g34550D,K02178,2.7.11.1	BnaA01g26310D,K04382,3.1.3.16
map04115	p53 signaling pathway	13	BnaA07g22010D,K10143,6.3.2.19	BnaA04g28060D,K04506,6.3.2.19	BnaA03g34300D,K10143,6.3.2.19	BnaAnng35570D,K01110,3.1.3.67	BnaC06g13170D,K04506,6.3.2.19	BnaCnng03230D,K10143,6.3.2.19	BnaC08g37570D,K10808,1.17.4.1	BnaCnng27500D,K10143,6.3.2.19	BnaA04g08320D,K04506,6.3.2.19	BnaA06g06240D,K10143,6.3.2.19	BnaC06g27960D,K04506,6.3.2.19	BnaC02g03470D,K10143,6.3.2.19	BnaA01g28800D,K10143,6.3.2.19
map04120	Ubiquitin mediated proteolysis	47	BnaA06g10330D,K06689,6.3.2.19	BnaA07g22010D,K10143,6.3.2.19	BnaA04g28060D,K04506,6.3.2.19	BnaCnng10250D,K10591,6.3.2.19	BnaC03g53050D,K10578,6.3.2.19	BnaC04g10080D,K06689,6.3.2.19	BnaC03g53030D,K10578,6.3.2.19	BnaC07g26050D,K10601,6.3.2.19	BnaA03g34300D,K10143,6.3.2.19	BnaC06g13170D,K04506,6.3.2.19	BnaCnng03230D,K10143,6.3.2.19	BnaC09g13660D,K10578,6.3.2.19	BnaC06g01080D,K10688,6.3.2.19	BnaCnng54670D,K10583,6.3.2.19	BnaC01g39370D,K06689,6.3.2.19	BnaC09g21080D,K10573,6.3.2.19	BnaC04g16390D,K10685,6.3.2.19	BnaC04g04970D,K10601,6.3.2.19	BnaCnng27500D,K10143,6.3.2.19	BnaA07g03430D,K06689,6.3.2.19	BnaA04g08320D,K04506,6.3.2.19	BnaA07g34450D,K10580,6.3.2.19	BnaA09g24720D,K10595,6.3.2.19	BnaC05g48020D,K10595,6.3.2.19	BnaC06g20310D,K10580,6.3.2.19	BnaC09g21720D,K10595,6.3.2.19	BnaA06g06240D,K10143,6.3.2.19	BnaC06g27960D,K04506,6.3.2.19	BnaA04g08940D,K10601,6.3.2.19	BnaA02g04920D,K10595,6.3.2.19	BnaC08g43750D,K10591,6.3.2.19	BnaC03g54090D,K10595,6.3.2.19	BnaC01g02310D,K10688,6.3.2.19	BnaC02g03290D,K10604,6.3.2.19	BnaA06g20640D,K10595,6.3.2.19	BnaC02g03470D,K10143,6.3.2.19	BnaAnng28650D,K06689,6.3.2.19	BnaC05g38230D,K10581,6.3.2.19	BnaA01g28800D,K10143,6.3.2.19	BnaA04g17280D,K03178,6.3.2.19	BnaC01g36100D,K10581,6.3.2.19	BnaC03g01930D,K10583,6.3.2.19	BnaC05g13430D,K04554,6.3.2.19	BnaC04g21410D,K10577,6.3.2.19	BnaA10g25990D,K10591,6.3.2.19	BnaC01g37300D,K10595,6.3.2.19	BnaC03g13840D,K06689,6.3.2.19
map04140	Regulation of autophagy	3	BnaA06g04230D,K08333,2.7.11.1	BnaC02g02020D,K00914,2.7.1.137	BnaC08g30160D,K08342,3.4.22.-
map04142	Lysosome	16	BnaC04g10930D,K02154,3.6.3.14	BnaA07g32880D,K02154,3.6.3.14	BnaC07g09720D,K02154,3.6.3.14	BnaAnng35860D,K02154,3.6.3.14	BnaA02g17930D,K01366,3.4.22.16	BnaC02g14820D,K02154,3.6.3.14	BnaC07g20120D,K01074,3.1.2.22	BnaA03g02510D,K01189,3.2.1.22	BnaAnng23510D,K01074,3.1.2.22	BnaA09g43200D,K02154,3.6.3.14	BnaAnng23520D,K01074,3.1.2.22	BnaC07g11530D,K06129,3.1.1.5	BnaC07g32540D,K02154,3.6.3.14	BnaC04g29170D,K01369,3.4.22.34	BnaCnng62740D,K01189,3.2.1.22	BnaC02g39830D,K10532,2.3.1.78
map04144	Endocytosis	11	BnaCnng10250D,K10591,6.3.2.19	BnaA09g14110D,K01528,3.6.5.5	BnaC01g04590D,K01528,3.6.5.5	BnaC01g05410D,K00889,2.7.1.68	BnaCnng01950D,K00889,2.7.1.68	BnaC08g10880D,K00889,2.7.1.68	BnaC08g43750D,K10591,6.3.2.19	BnaC05g15610D,K00889,2.7.1.68	BnaC01g36230D,K00889,2.7.1.68	BnaA09g40500D,K00889,2.7.1.68	BnaA10g25990D,K10591,6.3.2.19
map04146	Peroxisome	21	BnaA01g03200D,K01897,6.2.1.3	BnaC06g15900D,K01897,6.2.1.3	BnaC01g04460D,K01897,6.2.1.3	BnaA06g28680D,K01897,6.2.1.3	BnaAnng19690D,K01897,6.2.1.3	BnaC04g51420D,K01897,6.2.1.3	BnaA01g04790D,K01897,6.2.1.3	BnaC09g11030D,K01897,6.2.1.3	BnaA05g25050D,K11517,1.1.3.15	BnaA04g26960D,K01897,6.2.1.3	BnaA07g11370D,K03781,1.11.1.6	BnaA01g29410D,K11517,1.1.3.15	BnaA01g14450D,K04564,1.15.1.1	BnaC08g19360D,K03781,1.11.1.6	BnaA03g33380D,K11517,1.1.3.15	BnaC02g09540D,K01897,6.2.1.3	BnaC01g03420D,K03781,1.11.1.6	BnaA02g31160D,K00869,2.7.1.36	BnaC05g39220D,K11517,1.1.3.15	BnaC08g23150D,K00232,1.3.3.6	BnaC01g37200D,K11517,1.1.3.15
map04150	mTOR signaling pathway	3	BnaC09g50620D,K06276,2.7.11.1	BnaA06g18440D,K04371,2.7.11.24	BnaA04g01520D,K04371,2.7.11.24
map04210	Apoptosis	153	BnaCnng02180D,K04733,2.7.11.1	BnaCnng55910D,K04733,2.7.11.1	BnaA08g21410D,K04730,2.7.11.1	BnaC06g25060D,K04733,2.7.11.1	BnaA03g23970D,K04730,2.7.11.1	BnaC01g39330D,K04733,2.7.11.1	BnaA06g28140D,K04733,2.7.11.1	BnaA09g36980D,K04730,2.7.11.1	BnaA01g02210D,K04730,2.7.11.1	BnaA02g21180D,K04733,2.7.11.1	BnaA03g24790D,K04733,2.7.11.1	BnaA07g11830D,K04733,2.7.11.1	BnaCnng45960D,K04733,2.7.11.1	BnaA05g15170D,K04733,2.7.11.1	BnaA09g37050D,K04730,2.7.11.1	BnaA03g25470D,K04733,2.7.11.1	BnaCnng19190D,K04733,2.7.11.1	BnaA02g27500D,K04730,2.7.11.1	BnaC06g29580D,K04733,2.7.11.1	BnaC03g59310D,K04733,2.7.11.1	BnaA07g36920D,K04730,2.7.11.1	BnaA06g18530D,K04733,2.7.11.1	BnaC03g32660D,K04732,2.7.11.1	BnaA03g04220D,K04733,2.7.11.1	BnaC01g39300D,K04733,2.7.11.1	BnaC03g27420D,K04730,2.7.11.1	BnaA05g15180D,K04733,2.7.11.1	BnaC02g40010D,K04733,2.7.11.1	BnaC09g27700D,K04733,2.7.11.1	BnaA08g28120D,K04730,2.7.11.1	BnaA02g36740D,K04733,2.7.11.1	BnaCnng03730D,K04730,2.7.11.1	BnaA04g08970D,K04733,2.7.11.1	BnaA01g23070D,K04730,2.7.11.1	BnaC06g06120D,K04733,2.7.11.1	BnaA04g01140D,K04730,2.7.11.1	BnaC08g48860D,K04732,2.7.11.1	BnaA06g37910D,K04730,2.7.11.1	BnaC09g34200D,K04730,2.7.11.1	BnaA02g21140D,K04733,2.7.11.1	BnaA08g21400D,K04730,2.7.11.1	BnaCnng02070D,K04730,2.7.11.1	BnaA10g12670D,K04730,2.7.11.1	BnaA01g36950D,K04730,2.7.11.1	BnaC02g06920D,K04733,2.7.11.1	BnaCnng09690D,K04732,2.7.11.1	BnaCnng02430D,K04730,2.7.11.1
map04260	Cardiac muscle contraction	3	BnaA01g16860D,K02267,1.9.3.1	BnaC01g35930D,K02265,1.9.3.1	BnaC02g33620D,K00416,1.10.2.2
map04270	Vascular smooth muscle contraction	9	BnaAnng23370D,K01047,3.1.1.4	BnaC03g70370D,K06269,3.1.3.16	BnaAnng19900D,K04369,2.7.12.2	BnaC03g29340D,K06269,3.1.3.16	BnaA06g18440D,K04371,2.7.11.24	BnaA04g01520D,K04371,2.7.11.24	BnaA05g14430D,K01047,3.1.1.4	BnaC02g22230D,K04369,2.7.12.2	BnaC06g15800D,K05858,3.1.4.11
map04310	Wnt signaling pathway	15	BnaA04g28060D,K04506,6.3.2.19	BnaC09g38140D,K04427,2.7.11.25	BnaC06g13170D,K04506,6.3.2.19	BnaAnng38300D,K03097,2.7.11.1	BnaCnng69240D,K03097,2.7.11.1	BnaAnng23230D,K03097,2.7.11.1	BnaCnng52460D,K04515,2.7.11.17	BnaA04g08320D,K04506,6.3.2.19	BnaA08g08960D,K04427,2.7.11.25	BnaC06g27960D,K04506,6.3.2.19	BnaA04g01980D,K04382,3.1.3.16	BnaCnng55200D,K04498,2.3.1.48	BnaCnng14420D,K04498,2.3.1.48	BnaC06g15800D,K05858,3.1.4.11	BnaA01g26310D,K04382,3.1.3.16
map04320	Dorso-ventral axis formation	2	BnaA06g18440D,K04371,2.7.11.24	BnaA04g01520D,K04371,2.7.11.24
map04330	Notch signaling pathway	3	BnaC06g02460D,K06062,2.3.1.48	BnaCnng55200D,K04498,2.3.1.48	BnaCnng14420D,K04498,2.3.1.48
map04340	Hedgehog signaling pathway	1	BnaCnng51470D,K02218,2.7.11.1
map04350	TGF-beta signaling pathway	8	BnaA04g01980D,K04382,3.1.3.16	BnaA06g18440D,K04371,2.7.11.24	BnaCnng55200D,K04498,2.3.1.48	BnaCnng14420D,K04498,2.3.1.48	BnaA04g01520D,K04371,2.7.11.24	BnaA01g26310D,K04382,3.1.3.16	BnaC05g44890D,K04675,2.7.11.30	BnaA01g32470D,K04675,2.7.11.30
map04360	Axon guidance	2	BnaA06g18440D,K04371,2.7.11.24	BnaA04g01520D,K04371,2.7.11.24
map04370	VEGF signaling pathway	6	BnaAnng23370D,K01047,3.1.1.4	BnaAnng19900D,K04369,2.7.12.2	BnaA06g18440D,K04371,2.7.11.24	BnaA04g01520D,K04371,2.7.11.24	BnaA05g14430D,K01047,3.1.1.4	BnaC02g22230D,K04369,2.7.12.2
map04510	Focal adhesion	6	BnaAnng35570D,K01110,3.1.3.67	BnaC09g50620D,K06276,2.7.11.1	BnaC03g70370D,K06269,3.1.3.16	BnaC03g29340D,K06269,3.1.3.16	BnaA06g18440D,K04371,2.7.11.24	BnaA04g01520D,K04371,2.7.11.24
map04520	Adherens junction	9	BnaC09g38140D,K04427,2.7.11.25	BnaAnng38300D,K03097,2.7.11.1	BnaCnng69240D,K03097,2.7.11.1	BnaAnng23230D,K03097,2.7.11.1	BnaA08g08960D,K04427,2.7.11.25	BnaA06g18440D,K04371,2.7.11.24	BnaCnng55200D,K04498,2.3.1.48	BnaCnng14420D,K04498,2.3.1.48	BnaA04g01520D,K04371,2.7.11.24
map04530	Tight junction	11	BnaAnng32560D,K04424,2.7.11.25	BnaAnng35570D,K01110,3.1.3.67	BnaAnng38300D,K03097,2.7.11.1	BnaCnng32230D,K04424,2.7.11.25	BnaCnng69240D,K03097,2.7.11.1	BnaAnng23230D,K03097,2.7.11.1	BnaA07g20270D,K04424,2.7.11.25	BnaA04g01980D,K04382,3.1.3.16	BnaA04g11340D,K04424,2.7.11.25	BnaC01g41510D,K04424,2.7.11.25	BnaA01g26310D,K04382,3.1.3.16
map04540	Gap junction	8	BnaAnng19900D,K04369,2.7.12.2	BnaA06g18440D,K04371,2.7.11.24	BnaC08g43810D,K04420,2.7.11.25	BnaA03g26950D,K04464,2.7.11.24	BnaA04g01520D,K04371,2.7.11.24	BnaC02g22230D,K04369,2.7.12.2	BnaC06g15800D,K05858,3.1.4.11	BnaC04g04740D,K04464,2.7.11.24
map04612	Antigen processing and presentation	1	BnaC04g29170D,K01369,3.4.22.34
map04620	Toll-like receptor signaling pathway	153	BnaCnng02180D,K04733,2.7.11.1	BnaCnng55910D,K04733,2.7.11.1	BnaA08g21410D,K04730,2.7.11.1	BnaC09g38140D,K04427,2.7.11.25	BnaC06g25060D,K04733,2.7.11.1	BnaA03g23970D,K04730,2.7.11.1	BnaC01g39330D,K04733,2.7.11.1	BnaA06g28140D,K04733,2.7.11.1	BnaA09g36980D,K04730,2.7.11.1	BnaA01g02210D,K04730,2.7.11.1	BnaA02g21180D,K04733,2.7.11.1	BnaA03g24790D,K04733,2.7.11.1	BnaA07g11830D,K04733,2.7.11.1	BnaCnng45960D,K04733,2.7.11.1	BnaA05g15170D,K04733,2.7.11.1	BnaA09g37050D,K04730,2.7.11.1	BnaA03g25470D,K04733,2.7.11.1	BnaCnng19190D,K04733,2.7.11.1	BnaA02g27500D,K04730,2.7.11.1	BnaC06g29580D,K04733,2.7.11.1	BnaC03g59310D,K04733,2.7.11.1	BnaA07g36920D,K04730,2.7.11.1	BnaA06g18530D,K04733,2.7.11.1	BnaA03g04220D,K04733,2.7.11.1	BnaC01g39300D,K04733,2.7.11.1	BnaC03g27420D,K04730,2.7.11.1	BnaA05g15180D,K04733,2.7.11.1	BnaC02g40010D,K04733,2.7.11.1	BnaC09g27700D,K04733,2.7.11.1	BnaA08g28120D,K04730,2.7.11.1	BnaA02g36740D,K04733,2.7.11.1	BnaCnng03730D,K04730,2.7.11.1	BnaA04g08970D,K04733,2.7.11.1	BnaA01g23070D,K04730,2.7.11.1	BnaC06g06120D,K04733,2.7.11.1	BnaA04g01140D,K04730,2.7.11.1	BnaA06g37910D,K04730,2.7.11.1	BnaC09g34200D,K04730,2.7.11.1	BnaA02g21140D,K04733,2.7.11.1	BnaA08g21400D,K04730,2.7.11.1	BnaCnng02070D,K04730,2.7.11.1	BnaA10g12670D,K04730,2.7.11.1	BnaA08g08960D,K04427,2.7.11.25	BnaA01g36950D,K04730,2.7.11.1	BnaC02g06920D,K04733,2.7.11.1	BnaCnng02430D,K04730,2.7.11.1	BnaC03g71490D,K04733,2.7.11.1
map04621	Nod-like receptor signaling pathway	4	BnaC09g38140D,K04427,2.7.11.25	BnaA08g08960D,K04427,2.7.11.25	BnaA06g18440D,K04371,2.7.11.24	BnaA04g01520D,K04371,2.7.11.24
map04622	Rig-like receptor signaling patyway	2	BnaC09g38140D,K04427,2.7.11.25	BnaA08g08960D,K04427,2.7.11.25
map04623	Cytosolic DNA-sensing pathway	8	BnaA03g08930D,K03019,2.7.7.6	BnaA05g16450D,K03021,2.7.7.6	BnaA06g08400D,K03021,2.7.7.6	BnaC08g49350D,K03022,2.7.7.6	BnaA03g07930D,K03025,2.7.7.6	BnaC04g50120D,K03025,2.7.7.6	BnaC03g10000D,K03025,2.7.7.6	BnaC03g26700D,K03025,2.7.7.6
map04626	Plant-pathogen interaction	2	BnaA09g45500D,K02358,3.6.5.3	BnaA02g19720D,K00864,2.7.1.30
map04630	Jak-STAT signaling pathway	2	BnaCnng55200D,K04498,2.3.1.48	BnaCnng14420D,K04498,2.3.1.48
map04650	Natural killer cell mediated cytotoxicity	4	BnaAnng19900D,K04369,2.7.12.2	BnaA06g18440D,K04371,2.7.11.24	BnaA04g01520D,K04371,2.7.11.24	BnaC02g22230D,K04369,2.7.12.2
map04660	T cell receptor signaling pathway	6	BnaC09g38140D,K04427,2.7.11.25	BnaA08g08960D,K04427,2.7.11.25	BnaAnng19900D,K04369,2.7.12.2	BnaA06g18440D,K04371,2.7.11.24	BnaA04g01520D,K04371,2.7.11.24	BnaC02g22230D,K04369,2.7.12.2
map04662	B cell receptor signaling pathway	4	BnaAnng19900D,K04369,2.7.12.2	BnaA06g18440D,K04371,2.7.11.24	BnaA04g01520D,K04371,2.7.11.24	BnaC02g22230D,K04369,2.7.12.2
map04664	Fc epsilon RI signaling pathway	6	BnaAnng23370D,K01047,3.1.1.4	BnaAnng19900D,K04369,2.7.12.2	BnaA06g18440D,K04371,2.7.11.24	BnaA04g01520D,K04371,2.7.11.24	BnaA05g14430D,K01047,3.1.1.4	BnaC02g22230D,K04369,2.7.12.2
map04666	Fc gamma R-mediated phagocytosis	13	BnaA09g14110D,K01528,3.6.5.5	BnaC01g04590D,K01528,3.6.5.5	BnaC01g05410D,K00889,2.7.1.68	BnaCnng01950D,K00889,2.7.1.68	BnaC08g10880D,K00889,2.7.1.68	BnaC05g48240D,K01080,3.1.3.4	BnaA06g18440D,K04371,2.7.11.24	BnaC05g15610D,K00889,2.7.1.68	BnaA04g01520D,K04371,2.7.11.24	BnaC01g36230D,K00889,2.7.1.68	BnaA06g34530D,K01080,3.1.3.4	BnaA09g40500D,K00889,2.7.1.68	BnaA05g33490D,K01080,3.1.3.4
map04711	Circadian rhythm - fly	1	BnaCnng51470D,K02218,2.7.11.1
map04712	Circadian rhythm - plant	21	BnaA04g21720D,K00660,2.3.1.74	BnaAnng38300D,K03097,2.7.11.1	BnaCnng69240D,K03097,2.7.11.1	BnaC03g65980D,K00660,2.3.1.74	BnaC09g50350D,K00660,2.3.1.74	BnaAnng23230D,K03097,2.7.11.1	BnaA10g19670D,K00660,2.3.1.74	BnaC03g06120D,K00660,2.3.1.74	BnaA03g04590D,K00660,2.3.1.74	BnaA10g02480D,K00660,2.3.1.74	BnaA09g28510D,K00660,2.3.1.74	BnaC08g46130D,K00660,2.3.1.74	BnaAnng00970D,K00660,2.3.1.74	BnaC04g00710D,K00660,2.3.1.74	BnaA05g01150D,K00660,2.3.1.74	BnaC02g30500D,K00660,2.3.1.74	BnaCnng01290D,K00660,2.3.1.74	BnaC06g25830D,K00660,2.3.1.74	BnaA02g22340D,K00660,2.3.1.74	BnaC01g04130D,K00660,2.3.1.74	BnaA03g53070D,K00660,2.3.1.74
map04720	Long-term potentiation	10	BnaCnng52460D,K04515,2.7.11.17	BnaC03g70370D,K06269,3.1.3.16	BnaAnng19900D,K04369,2.7.12.2	BnaC03g29340D,K06269,3.1.3.16	BnaA06g18440D,K04371,2.7.11.24	BnaCnng55200D,K04498,2.3.1.48	BnaCnng14420D,K04498,2.3.1.48	BnaA04g01520D,K04371,2.7.11.24	BnaC02g22230D,K04369,2.7.12.2	BnaC06g15800D,K05858,3.1.4.11
map04722	Neurotrophin signaling pathway	162	BnaCnng02180D,K04733,2.7.11.1	BnaCnng55910D,K04733,2.7.11.1	BnaA08g21410D,K04730,2.7.11.1	BnaC06g25060D,K04733,2.7.11.1	BnaA03g23970D,K04730,2.7.11.1	BnaC01g39330D,K04733,2.7.11.1	BnaA06g28140D,K04733,2.7.11.1	BnaA09g36980D,K04730,2.7.11.1	BnaA01g02210D,K04730,2.7.11.1	BnaA02g21180D,K04733,2.7.11.1	BnaA03g24790D,K04733,2.7.11.1	BnaA07g11830D,K04733,2.7.11.1	BnaCnng45960D,K04733,2.7.11.1	BnaCnng52460D,K04515,2.7.11.17	BnaA05g15170D,K04733,2.7.11.1	BnaA09g37050D,K04730,2.7.11.1	BnaA03g25470D,K04733,2.7.11.1	BnaCnng19190D,K04733,2.7.11.1	BnaA02g27500D,K04730,2.7.11.1	BnaC06g29580D,K04733,2.7.11.1	BnaC03g59310D,K04733,2.7.11.1	BnaA07g36920D,K04730,2.7.11.1	BnaA06g18530D,K04733,2.7.11.1	BnaC03g32660D,K04732,2.7.11.1	BnaA03g04220D,K04733,2.7.11.1	BnaC01g39300D,K04733,2.7.11.1	BnaC03g27420D,K04730,2.7.11.1	BnaA05g15180D,K04733,2.7.11.1	BnaC02g40010D,K04733,2.7.11.1	BnaC09g27700D,K04733,2.7.11.1	BnaA08g28120D,K04730,2.7.11.1	BnaA02g36740D,K04733,2.7.11.1	BnaCnng03730D,K04730,2.7.11.1	BnaA04g08970D,K04733,2.7.11.1	BnaA01g23070D,K04730,2.7.11.1	BnaC06g06120D,K04733,2.7.11.1	BnaA04g01140D,K04730,2.7.11.1	BnaC08g48860D,K04732,2.7.11.1	BnaA06g37910D,K04730,2.7.11.1	BnaC09g34200D,K04730,2.7.11.1	BnaA02g21140D,K04733,2.7.11.1	BnaA08g21400D,K04730,2.7.11.1	BnaCnng02070D,K04730,2.7.11.1	BnaA10g12670D,K04730,2.7.11.1	BnaA01g36950D,K04730,2.7.11.1	BnaC02g06920D,K04733,2.7.11.1	BnaCnng09690D,K04732,2.7.11.1
map04730	Long-term depression	9	BnaAnng23370D,K01047,3.1.1.4	BnaAnng19900D,K04369,2.7.12.2	BnaA04g01980D,K04382,3.1.3.16	BnaA06g18440D,K04371,2.7.11.24	BnaA04g01520D,K04371,2.7.11.24	BnaA05g14430D,K01047,3.1.1.4	BnaC02g22230D,K04369,2.7.12.2	BnaC06g15800D,K05858,3.1.4.11	BnaA01g26310D,K04382,3.1.3.16
map04740	Olfactory transduction	1	BnaCnng52460D,K04515,2.7.11.17
map04810	Regulation of actin cytoskeleton	12	BnaC03g70370D,K06269,3.1.3.16	BnaC01g05410D,K00889,2.7.1.68	BnaAnng19900D,K04369,2.7.12.2	BnaCnng01950D,K00889,2.7.1.68	BnaC08g10880D,K00889,2.7.1.68	BnaC03g29340D,K06269,3.1.3.16	BnaA06g18440D,K04371,2.7.11.24	BnaC05g15610D,K00889,2.7.1.68	BnaA04g01520D,K04371,2.7.11.24	BnaC01g36230D,K00889,2.7.1.68	BnaC02g22230D,K04369,2.7.12.2	BnaA09g40500D,K00889,2.7.1.68
map04910	Insulin signaling pathway	12	BnaC01g25640D,K07188,3.1.1.79	BnaC09g50620D,K06276,2.7.11.1	BnaC03g70370D,K06269,3.1.3.16	BnaAnng19900D,K04369,2.7.12.2	BnaC08g48810D,K03841,3.1.3.11	BnaAnng38950D,K00693,2.4.1.11	BnaC03g29340D,K06269,3.1.3.16	BnaAnng17200D,K03841,3.1.3.11	BnaA06g18440D,K04371,2.7.11.24	BnaC07g12240D,K00844,2.7.1.1	BnaA04g01520D,K04371,2.7.11.24	BnaC02g22230D,K04369,2.7.12.2
map04912	GnRH signaling pathway	14	BnaCnng25820D,K04428,2.7.11.25	BnaAnng23370D,K01047,3.1.1.4	BnaCnng52460D,K04515,2.7.11.17	BnaAnng19900D,K04369,2.7.12.2	BnaC04g12300D,K04428,2.7.11.25	BnaA06g18440D,K04371,2.7.11.24	BnaC08g43810D,K04420,2.7.11.25	BnaA03g26950D,K04464,2.7.11.24	BnaA04g01520D,K04371,2.7.11.24	BnaA05g14430D,K01047,3.1.1.4	BnaC02g22230D,K04369,2.7.12.2	BnaC06g15800D,K05858,3.1.4.11	BnaC04g04740D,K04464,2.7.11.24	BnaC03g16550D,K04428,2.7.11.25
map04914	Progesterone-mediated oocyte maturation	4	BnaC04g43960D,K02178,2.7.11.1	BnaA06g18440D,K04371,2.7.11.24	BnaA04g01520D,K04371,2.7.11.24	BnaA06g34550D,K02178,2.7.11.1
map04916	Melanogenesis	8	BnaCnng52460D,K04515,2.7.11.17	BnaAnng19900D,K04369,2.7.12.2	BnaA06g18440D,K04371,2.7.11.24	BnaCnng55200D,K04498,2.3.1.48	BnaCnng14420D,K04498,2.3.1.48	BnaA04g01520D,K04371,2.7.11.24	BnaC02g22230D,K04369,2.7.12.2	BnaC06g15800D,K05858,3.1.4.11
map04920	Adipocytokine signaling pathway	11	BnaC04g14620D,K08765,2.3.1.21	BnaA01g03200D,K01897,6.2.1.3	BnaC06g15900D,K01897,6.2.1.3	BnaC01g04460D,K01897,6.2.1.3	BnaA06g28680D,K01897,6.2.1.3	BnaAnng19690D,K01897,6.2.1.3	BnaC04g51420D,K01897,6.2.1.3	BnaA01g04790D,K01897,6.2.1.3	BnaC09g11030D,K01897,6.2.1.3	BnaA04g26960D,K01897,6.2.1.3	BnaC02g09540D,K01897,6.2.1.3
map04960	Aldosterone-regulated sodium reabsorption	3	BnaC09g50620D,K06276,2.7.11.1	BnaA06g18440D,K04371,2.7.11.24	BnaA04g01520D,K04371,2.7.11.24
map04962	Vasopressin-regulated water reabsorption	3	BnaA01g17650D,K06027,3.6.4.6	BnaC03g46120D,K06027,3.6.4.6	BnaC03g17420D,K06027,3.6.4.6
[truncated: 118 more columns]
