# Supplementary material for: An integrated analysis of QTL mapping and RNA sequencing provides further insights and promising candidates for pod number variation in rapeseed (Brassica napus L.)
Source: BMC Genomics. 2017 Jan 11;18:71. doi: 10.1186/s12864-016-3402-y (PMC5225578; doi:10.1186/s12864-016-3402-y)
Supplement: Additional file 7: Table S7. — Gene-specific primers for quantitative real-time PCR. UBC21 is the internal reference gene. F and R denote forward and reverse primers. (XLSX 10 kb) [file 12864_2016_3402_MOESM7_ESM.xlsx]

## Sheet: Table S7
Table S7 Gene-specific primers for Quantitative Real-time PCR. UBC21 is the internal reference gene. F and R denote forward and reverse primers
Gene name	Primer sequences（5'-3')
UBC21-F	TTCCCGAACCGTATCCTCTG	Internal control
UBC21-R	GTGCCATTGAATTGAACCCTC
BnaA02g00370D-F	CTGGAGGACCACCTTGAGACT
BnaA02g00370D-R	GTCCAGGTGACATCTCCATTT
BnaC06g32010D-F	AGAGGCAGCAATGACCAAGAA
BnaC06g32010D-R	TAGGGATCACTTGGATTGTGG
BnaA03g24210D-F	AGGTTGCCCTCATAGTCTTCTC
BnaA03g24210D-R	GACAGAGTGAGTGTTGGCGTTA
BnaA10g08960D-F	TCGGAAACGAAACACTTGGA
BnaA10g08960D-R	CGCCGTTGCTTATTCCTCTG
BnaA03g11150D-F	ATTGTATCCGACCGTGTTGTG
BnaA03g11150D-R	GAAGGTGTTGGGCTCCTCTAA
BnaA06g33870D-F	AGCGTTATCCCATACATTCCC
BnaA06g33870D-R	GTAAACAGAAGATCCAGGTGGC
BnaA03g25890D-F	TCTTACCCACATGACAGTTGCG
BnaA03g25890D-R	TGCGTTTCAGCGAGATACAGAG
BnaC06g28880D-F	CGTCGATACTCGCTTCATCAT
BnaC06g28880D-R	AGCAGCTTCTGGGTGTACTTG
BnaA09g09400D-F	AACAACGTAAGTGGAGGATGG
BnaA09g09400D-R	GCATAGGGAAGAGGGAAAGTG
BnaC02g07040D-F	GATGGGAGCGATGGAGAAGG
BnaC02g07040D-R	CACCGAGTTTGCCAAGAGGA
BnaA03g01080D-F	GGTGGTGAAAGTGATGGGTCGT
BnaA03g01080D-R	GCAAGGTGAGGATATCGCCTTC
BnaC04g46160D-F	ACATCATCAGAATGGGCAGAG
BnaC04g46160D-R	CACAGTCGCCGTCTTAGTATCT
